# Supplementary material for: (4,7-Diphenyl-1,10-phenanthroline-κ2 N,N′)diiodidomercury(II)
Source: Acta Crystallogr Sect E Struct Rep Online. 2008 Sep 27;64(Pt 10):m1339–40. doi: 10.1107/S160053680803081X (PMC2959289; doi:10.1107/S160053680803081X)
Supplement: Supplementary file 1 [file e-64-m1339-sup1.cif]

##############################################################################
###                                                                        ###
###        Electronic paper (Acta Crystallographica Section E)             ###
###                                                                        ###
##############################################################################
#                                                                            #
# This CIF contains the data in a paper accepted for publication in Acta     #
# Crystallographica Section E. It conforms to the requirements of Notes      #
# for Authors for Section E, and has been peer reviewed under the auspices   #
# of the IUCr Commission on Journals.                                        #
#                                                                            #
# Full details of the Crystallographic Information File format               #
# are given in the paper "The Crystallographic Information File (CIF):       #
# a New Standard Archive File for Crystallography" by S. R. Hall, F. H.      #
# Allen and I. D. Brown [Acta Cryst. (1991), A47, 655-685].                  #
#                                                                            #
# The current version of the core CIF dictionary is obtainable from          #
# ftp://ftp.iucr.org/pub/cif_core.dic. The current version number is 2.4.    #
#                                                                            #
# Software is freely available for graphical display of the structure(s) in  #
# this CIF.  For information consult the CIF home page http://www.iucr.org/  #
# cif/home.html                                                              #
#                                                                            #
# This file may be used for bona fide research purposes within the           #
# scientific community so long as proper attribution is given to the journal # 
# article from which it was obtained.                                        #
#                                                                            #
##############################################################################
                                             
data_I
_audit_creation_method     SHELXL97
_chemical_name_systematic
;
(4,7-Diphenyl-1,10-phenanthroline-\k^2^<i>N</i>,<i>N</i>')diiodidomercury(II)
;
_chemical_name_common     ?
_chemical_formula_moiety     'C24 H16 Hg I2 N2'
_chemical_formula_sum     'C24 H16 Hg I2 N2'
_chemical_formula_iupac     '[Hg I2 (C24 H16 N2)]'
_chemical_formula_weight     786.78
_chemical_melting_point     ?
_symmetry_cell_setting     monoclinic
_symmetry_space_group_name_H-M     'P 21/n'
_symmetry_space_group_name_Hall     '-P 2yn'
loop_
    _symmetry_equiv_pos_as_xyz
    'x, y, z'
    '-x+1/2, y+1/2, -z+1/2'
    '-x, -y, -z'
    'x-1/2, -y-1/2, z-1/2'
_cell_length_a     16.673(3)
_cell_length_b     8.8964(18)
_cell_length_c     16.823(3)
_cell_angle_alpha     90.00
_cell_angle_beta     109.26(3)
_cell_angle_gamma     90.00
_cell_volume     2355.7(9)
_cell_formula_units_Z     4
_cell_measurement_reflns_used     2356
_cell_measurement_theta_min     2.10
_cell_measurement_theta_max     29.34
_cell_measurement_temperature     298(2)
_exptl_crystal_description     block
_exptl_crystal_colour     colourless
_exptl_crystal_size_max     0.50
_exptl_crystal_size_mid     0.48
_exptl_crystal_size_min     0.28
_exptl_crystal_density_diffrn     2.218
_exptl_crystal_density_meas     ?
_exptl_crystal_density_method     'not measured'
_exptl_crystal_F_000     1440
_exptl_absorpt_coefficient_mu     9.167
_exptl_absorpt_correction_type     numerical
_exptl_absorpt_process_details     'shape of crystal determined optically'
_exptl_absorpt_correction_T_min     0.016
_exptl_absorpt_correction_T_max     0.080
_exptl_special_details
;
;
_diffrn_ambient_temperature     298(2)
_diffrn_radiation_type     MoK\a
_diffrn_radiation_wavelength     0.71073
_diffrn_radiation_source     'fine-focus sealed tube'
_diffrn_radiation_monochromator     graphite
_diffrn_measurement_device_type     'Bruker SMART CCD area-detector'
_diffrn_measurement_method     '\f and \w'
_diffrn_detector_area_resol_mean     ?
_diffrn_reflns_number     19129
_diffrn_reflns_av_R_equivalents     0.0940
_diffrn_reflns_av_sigmaI/netI     0.0579
_diffrn_reflns_theta_min     2.10
_diffrn_reflns_theta_max     29.34
_diffrn_reflns_theta_full     29.34
_diffrn_measured_fraction_theta_max     0.986
_diffrn_measured_fraction_theta_full     0.986
_diffrn_reflns_limit_h_min     -22
_diffrn_reflns_limit_h_max     19
_diffrn_reflns_limit_k_min     -12
_diffrn_reflns_limit_k_max     12
_diffrn_reflns_limit_l_min     -22
_diffrn_reflns_limit_l_max     23
_diffrn_standards_number     0
_diffrn_standards_interval_count     ?
_diffrn_standards_interval_time     ?
_diffrn_standards_decay_%     ?
_refine_special_details
;
Refinement of <i>F</i>^2^ against ALL reflections. The weighted
<i>R</i>-factor <i>wR</i> and goodness of fit <i>S</i> are based
on <i>F</i>^2^, conventional <i>R</i>-factors <i>R</i> are based
on <i>F</i>, with <i>F</i> set to zero for negative <i>F</i>^2^.
The threshold expression of <i>F</i>^2^ > \s(<i>F</i>^2^) is used
only for calculating <i>R</i>-factors(gt) <i>etc</i>. and is not
relevant to the choice of reflections for refinement. <i>R</i>-factors
based on <i>F</i>^2^ are statistically about twice as large as those
based on <i>F</i>, and <i>R</i>- factors based on ALL data will be
even larger.
;
_reflns_number_total     6340
_reflns_number_gt     5356
_reflns_threshold_expression     I>2\s(I)
_refine_ls_structure_factor_coef     Fsqd
_refine_ls_matrix_type     full
_refine_ls_R_factor_all     0.0773
_refine_ls_R_factor_gt     0.0672
_refine_ls_wR_factor_gt     0.1761
_refine_ls_wR_factor_ref     0.1830
_refine_ls_goodness_of_fit_ref     1.231
_refine_ls_restrained_S_all     1.231
_refine_ls_number_reflns     6340
_refine_ls_number_parameters     263
_refine_ls_number_restraints     0
_refine_ls_hydrogen_treatment     constr
_refine_ls_weighting_scheme     calc
_refine_ls_weighting_details
         'calc w = 1/[\s^2^(Fo^2^)+(0.085P)^2^+4.523P] where P=(Fo^2^+2Fc^2^)/3'
_atom_sites_solution_hydrogens     geom
_atom_sites_solution_primary     direct
_atom_sites_solution_secondary     difmap
_refine_ls_shift/su_max     0.009
_refine_ls_shift/su_mean     0.000
_refine_diff_density_max     1.491
_refine_diff_density_min     -1.105
_refine_ls_extinction_method     'SHELXTL (Sheldrick, 2008)'
_refine_ls_extinction_coef     0.0086(6)
_refine_ls_extinction_expression
                                  'Fc^*^=kFc[1+0.001xFc^2^\l^3^/sin(2\q)]^-1/4^'
loop_
    _atom_type_symbol
    _atom_type_description
    _atom_type_scat_dispersion_real
    _atom_type_scat_dispersion_imag
    _atom_type_scat_source
    'C' 'C' 0.0033 0.0016
                         'International Tables Vol C Tables 4.2.6.8 and 6.1.1.4'
    'N' 'N' 0.0061 0.0033
                         'International Tables Vol C Tables 4.2.6.8 and 6.1.1.4'
    'O' 'O' 0.0106 0.0060
                         'International Tables Vol C Tables 4.2.6.8 and 6.1.1.4'
    'I' 'I' -0.4742 1.8119
                         'International Tables Vol C Tables 4.2.6.8 and 6.1.1.4'
    'Hg' 'Hg' -2.3894 9.2266
                         'International Tables Vol C Tables 4.2.6.8 and 6.1.1.4'
    'H' 'H' 0.0000 0.0000
                         'International Tables Vol C Tables 4.2.6.8 and 6.1.1.4'
_computing_data_collection     'SMART (Bruker, 1998)'
_computing_cell_refinement     'SAINT (Bruker, 1998)'
_computing_data_reduction     'SAINT (Bruker, 1998)'
_computing_structure_solution     'SHELXTL (Sheldrick, 2008)'
_computing_structure_refinement     'SHELXTL (Sheldrick, 2008)'
_computing_molecular_graphics     'ORTEP-3 for Windows (Farrugia, 1997)'
_computing_publication_material     'WinGX (Farrugia, 1999)'
loop_
    _atom_site_type_symbol
    _atom_site_label
    _atom_site_fract_x
    _atom_site_fract_y
    _atom_site_fract_z
    _atom_site_U_iso_or_equiv
    _atom_site_adp_type
    _atom_site_calc_flag
    _atom_site_refinement_flags
    _atom_site_occupancy
    _atom_site_disorder_assembly
    _atom_site_disorder_group
    Hg Hg1 0.35746(2) 0.27882(4) 0.10505(2) 0.05561(16) Uani d . 1 . .
    I I1 0.29465(5) 0.55290(7) 0.06892(4) 0.0694(2) Uani d . 1 . .
    I I2 0.32177(5) -0.00283(7) 0.05316(5) 0.0736(2) Uani d . 1 . .
    N N1 0.5115(5) 0.2845(9) 0.1529(4) 0.0545(17) Uani d . 1 . .
    N N2 0.4136(4) 0.2750(8) 0.2559(5) 0.0495(14) Uani d . 1 . .
    C C1 0.5583(7) 0.2946(13) 0.1039(6) 0.065(2) Uani d . 1 . .
    H H1 0.5314 0.3098 0.0466 0.078 Uiso calc R 1 . .
    C C2 0.6448(7) 0.2837(13) 0.1335(6) 0.068(3) Uani d . 1 . .
    H H2 0.6749 0.2930 0.0960 0.081 Uiso calc R 1 . .
    C C3 0.6884(6) 0.2594(10) 0.2172(6) 0.0524(18) Uani d . 1 . .
    C C4 0.7831(6) 0.2515(11) 0.2502(7) 0.0550(19) Uani d . 1 . .
    C C5 0.8260(8) 0.1623(13) 0.2086(9) 0.076(3) Uani d . 1 . .
    H H5 0.7963 0.1118 0.1592 0.091 Uiso calc R 1 . .
    C C6 0.9151(9) 0.1506(14) 0.2430(12) 0.101(5) Uani d . 1 . .
    H H6 0.9442 0.0869 0.2182 0.122 Uiso calc R 1 . .
    C C7 0.9601(9) 0.2342(18) 0.3143(12) 0.093(4) Uani d . 1 . .
    H H7 1.0190 0.2274 0.3362 0.112 Uiso calc R 1 . .
    C C8 0.9178(7) 0.3244(19) 0.3510(9) 0.086(3) Uani d . 1 . .
    H H8 0.9477 0.3815 0.3976 0.103 Uiso calc R 1 . .
    C C9 0.8304(6) 0.3327(15) 0.3199(7) 0.068(2) Uani d . 1 . .
    H H9 0.8024 0.3948 0.3467 0.082 Uiso calc R 1 . .
    C C10 0.6399(5) 0.2429(10) 0.2719(5) 0.0487(16) Uani d . 1 . .
    C C11 0.6750(5) 0.2082(11) 0.3592(6) 0.0545(19) Uani d . 1 . .
    H H11 0.7324 0.1843 0.3816 0.065 Uiso calc R 1 . .
    C C12 0.6274(5) 0.2090(11) 0.4100(5) 0.0534(19) Uani d . 1 . .
    H H12 0.6527 0.1855 0.4667 0.064 Uiso calc R 1 . .
    C C13 0.5399(5) 0.2448(8) 0.3793(5) 0.0411(14) Uani d . 1 . .
    C C14 0.4883(5) 0.2524(9) 0.4320(5) 0.0456(15) Uani d . 1 . .
    C C15 0.5272(6) 0.2456(9) 0.5252(5) 0.0478(16) Uani d . 1 . .
    C C16 0.5965(6) 0.3362(12) 0.5672(5) 0.059(2) Uani d . 1 . .
    H H16 0.6176 0.4041 0.5370 0.071 Uiso calc R 1 . .
    C C17 0.6343(7) 0.3255(15) 0.6545(6) 0.071(3) Uani d . 1 . .
    H H17 0.6798 0.3875 0.6824 0.085 Uiso calc R 1 . .
    C C18 0.6042(9) 0.2228(14) 0.6993(7) 0.078(3) Uani d . 1 . .
    H H18 0.6300 0.2140 0.7573 0.094 Uiso calc R 1 . .
    C C19 0.5350(9) 0.1323(12) 0.6573(7) 0.078(3) Uani d . 1 . .
    H H19 0.5150 0.0622 0.6873 0.093 Uiso calc R 1 . .
    C C20 0.4958(8) 0.1460(11) 0.5713(6) 0.062(2) Uani d . 1 . .
    H H20 0.4482 0.0881 0.5441 0.075 Uiso calc R 1 . .
    C C21 0.4019(6) 0.2684(11) 0.3937(6) 0.058(2) Uani d . 1 . .
    H H21 0.3664 0.2743 0.4261 0.069 Uiso calc R 1 . .
    C C22 0.3682(5) 0.2756(11) 0.3070(6) 0.058(2) Uani d . 1 . .
    H H22 0.3094 0.2814 0.2830 0.070 Uiso calc R 1 . .
    C C23 0.5005(5) 0.2597(8) 0.2918(5) 0.0420(14) Uani d . 1 . .
    C C24 0.5506(5) 0.2610(9) 0.2361(5) 0.0463(15) Uani d . 1 . .
loop_
    _atom_site_aniso_label
    _atom_site_aniso_U_11
    _atom_site_aniso_U_22
    _atom_site_aniso_U_33
    _atom_site_aniso_U_12
    _atom_site_aniso_U_13
    _atom_site_aniso_U_23
    Hg1 0.0541(2) 0.0529(2) 0.0461(2) 0.00215(13) -0.00194(13) 0.00031(12)
    I1 0.0728(4) 0.0484(3) 0.0684(4) 0.0027(3) -0.0018(3) -0.0002(3)
    I2 0.0846(5) 0.0496(3) 0.0714(4) 0.0056(3) 0.0051(3) -0.0066(3)
    N1 0.049(3) 0.072(5) 0.036(3) -0.006(3) 0.006(3) -0.002(3)
    N2 0.041(3) 0.054(4) 0.047(3) 0.001(3) 0.006(3) 0.001(3)
    C1 0.071(6) 0.084(7) 0.037(4) -0.001(5) 0.012(4) 0.006(4)
    C2 0.066(6) 0.093(8) 0.051(5) -0.011(5) 0.028(4) -0.006(5)
    C3 0.052(4) 0.057(4) 0.052(4) -0.005(4) 0.022(4) -0.006(4)
    C4 0.051(4) 0.055(4) 0.066(5) 0.000(3) 0.029(4) 0.000(4)
    C5 0.080(7) 0.059(5) 0.104(8) -0.012(5) 0.051(6) -0.017(6)
    C6 0.086(8) 0.065(6) 0.188(16) 0.005(6) 0.093(10) 0.005(9)
    C7 0.060(6) 0.107(10) 0.113(11) 0.008(7) 0.028(7) 0.028(9)
    C8 0.057(5) 0.111(10) 0.085(8) -0.001(7) 0.017(5) 0.003(8)
    C9 0.047(4) 0.085(7) 0.069(6) -0.001(5) 0.015(4) -0.006(5)
    C10 0.042(3) 0.052(4) 0.048(4) -0.004(3) 0.010(3) -0.002(3)
    C11 0.038(3) 0.073(6) 0.049(4) 0.005(3) 0.009(3) 0.010(4)
    C12 0.045(4) 0.071(5) 0.037(3) 0.002(4) 0.004(3) 0.007(3)
    C13 0.040(3) 0.045(3) 0.037(3) -0.004(3) 0.011(3) 0.006(3)
    C14 0.049(4) 0.047(3) 0.041(3) -0.001(3) 0.015(3) 0.002(3)
    C15 0.057(4) 0.047(4) 0.040(4) 0.000(3) 0.016(3) -0.004(3)
    C16 0.063(5) 0.063(5) 0.048(4) -0.011(4) 0.013(4) -0.001(4)
    C17 0.074(6) 0.079(6) 0.050(5) -0.003(5) 0.005(4) -0.019(5)
    C18 0.104(9) 0.087(8) 0.040(4) 0.004(7) 0.021(5) 0.001(5)
    C19 0.128(10) 0.060(5) 0.058(5) -0.010(6) 0.048(6) -0.008(5)
    C20 0.091(7) 0.051(4) 0.052(4) -0.006(4) 0.033(4) -0.004(4)
    C21 0.050(4) 0.070(5) 0.057(5) 0.000(4) 0.022(4) -0.003(4)
    C22 0.039(4) 0.072(6) 0.057(5) -0.006(4) 0.008(3) -0.003(4)
    C23 0.040(3) 0.042(3) 0.040(3) -0.001(3) 0.007(3) -0.001(3)
    C24 0.047(4) 0.044(3) 0.039(3) -0.002(3) 0.003(3) 0.007(3)
_geom_special_details
;
All e.s.d.'s (except the e.s.d. in the dihedral angle between two l.s.
planes) are estimated using the full covariance matrix. The cell
e.s.d.'s are taken into account individually in the estimation of
e.s.d.'s in distances, angles and torsion angles; correlations between
e.s.d.'s in cell parameters are only used when they are defined by
crystal symmetry. An approximate (isotropic) treatment of cell e.s.d.'s
is used for estimating e.s.d.'s involving l.s. planes.
;
loop_
    _geom_bond_atom_site_label_1
    _geom_bond_atom_site_label_2
    _geom_bond_site_symmetry_2
    _geom_bond_distance
    _geom_bond_publ_flag
    I1 Hg1 . 2.6441(8) yes
    I2 Hg1 . 2.6555(9) yes
    N1 Hg1 . 2.425(7) yes
    N2 Hg1 . 2.399(7) yes
    C1 N1 . 1.312(12) ?
    C1 C2 . 1.364(15) ?
    C1 H1 . 0.9300 ?
    C2 C3 . 1.372(14) ?
    C2 H2 . 0.9300 ?
    C3 C10 . 1.420(12) ?
    C3 C4 . 1.493(13) ?
    C4 C9 . 1.382(15) ?
    C4 C5 . 1.401(14) ?
    C5 C6 . 1.409(19) ?
    C5 H5 . 0.9300 ?
    C6 C7 . 1.40(2) ?
    C6 H6 . 0.9300 ?
    C7 C8 . 1.34(2) ?
    C7 H7 . 0.9300 ?
    C8 C9 . 1.378(15) ?
    C8 H8 . 0.9300 ?
    C9 H9 . 0.9300 ?
    C10 C24 . 1.419(11) ?
    C10 C11 . 1.423(12) ?
    C11 C12 . 1.345(13) ?
    C11 H11 . 0.9300 ?
    C12 C13 . 1.415(11) ?
    C12 H12 . 0.9300 ?
    C13 C23 . 1.407(10) ?
    C13 C14 . 1.426(10) ?
    C14 C21 . 1.379(12) ?
    C14 C15 . 1.487(11) ?
    C15 C20 . 1.389(12) ?
    C15 C16 . 1.394(12) ?
    C16 C17 . 1.398(13) ?
    C16 H16 . 0.9300 ?
    C17 C18 . 1.380(18) ?
    C17 H17 . 0.9300 ?
    C18 C19 . 1.393(18) ?
    C18 H18 . 0.9300 ?
    C19 C20 . 1.383(15) ?
    C19 H19 . 0.9300 ?
    C20 H20 . 0.9300 ?
    C21 C22 . 1.381(14) ?
    C21 H21 . 0.9300 ?
    C22 N2 . 1.320(12) ?
    C22 H22 . 0.9300 ?
    C23 N2 . 1.379(10) ?
    C23 C24 . 1.447(11) ?
    C24 N1 . 1.352(10) ?
loop_
    _geom_angle_atom_site_label_1
    _geom_angle_atom_site_label_2
    _geom_angle_atom_site_label_3
    _geom_angle_site_symmetry_1
    _geom_angle_site_symmetry_3
    _geom_angle
    _geom_angle_publ_flag
    N2 Hg1 N1 . . 69.4(2) yes
    N2 Hg1 I1 . . 104.08(17) yes
    N1 Hg1 I1 . . 110.65(19) yes
    N2 Hg1 I2 . . 107.53(17) yes
    N1 Hg1 I2 . . 103.11(19) yes
    I1 Hg1 I2 . . 139.97(3) yes
    C1 N1 C24 . . 118.5(8) ?
    C1 N1 Hg1 . . 125.3(6) ?
    C24 N1 Hg1 . . 115.9(6) ?
    C22 N2 C23 . . 117.4(7) ?
    C22 N2 Hg1 . . 125.6(6) ?
    C23 N2 Hg1 . . 116.8(5) ?
    N1 C1 C2 . . 122.9(8) ?
    N1 C1 H1 . . 118.6 ?
    C2 C1 H1 . . 118.6 ?
    C1 C2 C3 . . 121.6(8) ?
    C1 C2 H2 . . 119.2 ?
    C3 C2 H2 . . 119.2 ?
    C2 C3 C10 . . 117.4(8) ?
    C2 C3 C4 . . 121.8(8) ?
    C10 C3 C4 . . 120.8(8) ?
    C9 C4 C5 . . 118.6(9) ?
    C9 C4 C3 . . 121.9(8) ?
    C5 C4 C3 . . 119.5(9) ?
    C4 C5 C6 . . 118.6(12) ?
    C4 C5 H5 . . 120.7 ?
    C6 C5 H5 . . 120.7 ?
    C7 C6 C5 . . 120.5(11) ?
    C7 C6 H6 . . 119.8 ?
    C5 C6 H6 . . 119.8 ?
    C8 C7 C6 . . 119.7(12) ?
    C8 C7 H7 . . 120.1 ?
    C6 C7 H7 . . 120.1 ?
    C7 C8 C9 . . 120.5(14) ?
    C7 C8 H8 . . 119.8 ?
    C9 C8 H8 . . 119.8 ?
    C8 C9 C4 . . 122.0(11) ?
    C8 C9 H9 . . 119.0 ?
    C4 C9 H9 . . 119.0 ?
    C24 C10 C3 . . 117.0(8) ?
    C24 C10 C11 . . 118.7(7) ?
    C3 C10 C11 . . 124.2(8) ?
    C12 C11 C10 . . 121.7(8) ?
    C12 C11 H11 . . 119.1 ?
    C10 C11 H11 . . 119.1 ?
    C11 C12 C13 . . 121.5(7) ?
    C11 C12 H12 . . 119.2 ?
    C13 C12 H12 . . 119.2 ?
    C23 C13 C12 . . 118.2(7) ?
    C23 C13 C14 . . 118.5(7) ?
    C12 C13 C14 . . 123.0(7) ?
    C21 C14 C13 . . 117.8(7) ?
    C21 C14 C15 . . 121.5(7) ?
    C13 C14 C15 . . 120.7(7) ?
    C20 C15 C16 . . 119.2(8) ?
    C20 C15 C14 . . 120.0(8) ?
    C16 C15 C14 . . 120.8(8) ?
    C15 C16 C17 . . 120.3(9) ?
    C15 C16 H16 . . 119.8 ?
    C17 C16 H16 . . 119.8 ?
    C18 C17 C16 . . 120.0(11) ?
    C18 C17 H17 . . 120.0 ?
    C16 C17 H17 . . 120.0 ?
    C17 C18 C19 . . 119.7(10) ?
    C17 C18 H18 . . 120.2 ?
    C19 C18 H18 . . 120.2 ?
    C20 C19 C18 . . 120.4(10) ?
    C20 C19 H19 . . 119.8 ?
    C18 C19 H19 . . 119.8 ?
    C19 C20 C15 . . 120.3(10) ?
    C19 C20 H20 . . 119.8 ?
    C15 C20 H20 . . 119.8 ?
    C14 C21 C22 . . 119.8(8) ?
    C14 C21 H21 . . 120.1 ?
    C22 C21 H21 . . 120.1 ?
    N2 C22 C21 . . 124.5(8) ?
    N2 C22 H22 . . 117.7 ?
    C21 C22 H22 . . 117.7 ?
    N2 C23 C13 . . 121.9(7) ?
    N2 C23 C24 . . 117.6(7) ?
    C13 C23 C24 . . 120.5(7) ?
    N1 C24 C10 . . 122.6(8) ?
    N1 C24 C23 . . 119.2(7) ?
    C10 C24 C23 . . 118.2(7) ?
loop_
    _geom_torsion_atom_site_label_1
    _geom_torsion_atom_site_label_2
    _geom_torsion_atom_site_label_3
    _geom_torsion_atom_site_label_4
    _geom_torsion_site_symmetry_1
    _geom_torsion_site_symmetry_2
    _geom_torsion_site_symmetry_3
    _geom_torsion_site_symmetry_4
    _geom_torsion
    _geom_torsion_publ_flag
    C1 N1 Hg1 N2 . . . . -177.4(9) ?
    C24 N1 Hg1 N2 . . . . 9.2(6) ?
    C1 N1 Hg1 I1 . . . . -79.6(9) ?
    C24 N1 Hg1 I1 . . . . 107.0(6) ?
    C1 N1 Hg1 I2 . . . . 78.6(9) ?
    C24 N1 Hg1 I2 . . . . -94.9(6) ?
    C22 N2 Hg1 N1 . . . . 177.5(8) ?
    C23 N2 Hg1 N1 . . . . -7.5(5) ?
    C22 N2 Hg1 I1 . . . . 70.4(8) ?
    C23 N2 Hg1 I1 . . . . -114.6(5) ?
    C22 N2 Hg1 I2 . . . . -84.7(7) ?
    C23 N2 Hg1 I2 . . . . 90.3(6) ?
    N1 C1 C2 C3 . . . . 0.8(19) ?
    C1 C2 C3 C10 . . . . 1.2(16) ?
    C1 C2 C3 C4 . . . . -178.3(10) ?
    C2 C3 C4 C9 . . . . 130.8(11) ?
    C10 C3 C4 C9 . . . . -48.7(14) ?
    C2 C3 C4 C5 . . . . -47.7(14) ?
    C10 C3 C4 C5 . . . . 132.8(10) ?
    C9 C4 C5 C6 . . . . 4.5(17) ?
    C3 C4 C5 C6 . . . . -177.0(10) ?
    C4 C5 C6 C7 . . . . -4(2) ?
    C5 C6 C7 C8 . . . . 1(2) ?
    C6 C7 C8 C9 . . . . 1(2) ?
    C7 C8 C9 C4 . . . . -1(2) ?
    C5 C4 C9 C8 . . . . -2.2(18) ?
    C3 C4 C9 C8 . . . . 179.3(12) ?
    C2 C3 C10 C24 . . . . -3.3(13) ?
    C4 C3 C10 C24 . . . . 176.3(8) ?
    C2 C3 C10 C11 . . . . 176.0(9) ?
    C4 C3 C10 C11 . . . . -4.4(14) ?
    C24 C10 C11 C12 . . . . -7.6(14) ?
    C3 C10 C11 C12 . . . . 173.1(9) ?
    C10 C11 C12 C13 . . . . -0.1(15) ?
    C11 C12 C13 C23 . . . . 8.6(13) ?
    C11 C12 C13 C14 . . . . -177.5(9) ?
    C23 C13 C14 C21 . . . . 2.3(12) ?
    C12 C13 C14 C21 . . . . -171.5(8) ?
    C23 C13 C14 C15 . . . . -176.7(7) ?
    C12 C13 C14 C15 . . . . 9.5(12) ?
    C21 C14 C15 C20 . . . . 51.1(12) ?
    C13 C14 C15 C20 . . . . -129.9(9) ?
    C21 C14 C15 C16 . . . . -130.2(10) ?
    C13 C14 C15 C16 . . . . 48.7(12) ?
    C20 C15 C16 C17 . . . . 0.7(15) ?
    C14 C15 C16 C17 . . . . -177.9(9) ?
    C15 C16 C17 C18 . . . . 1.3(17) ?
    C16 C17 C18 C19 . . . . -1.3(19) ?
    C17 C18 C19 C20 . . . . -0.7(19) ?
    C18 C19 C20 C15 . . . . 2.8(17) ?
    C16 C15 C20 C19 . . . . -2.7(15) ?
    C14 C15 C20 C19 . . . . 175.9(9) ?
    C13 C14 C21 C22 . . . . 0.4(14) ?
    C15 C14 C21 C22 . . . . 179.4(9) ?
    C14 C21 C22 N2 . . . . -3.1(16) ?
    C12 C13 C23 N2 . . . . 171.4(8) ?
    C14 C13 C23 N2 . . . . -2.7(11) ?
    C12 C13 C23 C24 . . . . -9.3(11) ?
    C14 C13 C23 C24 . . . . 176.6(7) ?
    C3 C10 C24 N1 . . . . 3.7(13) ?
    C11 C10 C24 N1 . . . . -175.7(8) ?
    C3 C10 C24 C23 . . . . -174.0(7) ?
    C11 C10 C24 C23 . . . . 6.7(12) ?
    N2 C23 C24 N1 . . . . 3.3(11) ?
    C13 C23 C24 N1 . . . . -176.0(7) ?
    N2 C23 C24 C10 . . . . -179.0(7) ?
    C13 C23 C24 C10 . . . . 1.7(11) ?
    C21 C22 N2 C23 . . . . 2.8(14) ?
    C21 C22 N2 Hg1 . . . . 177.8(7) ?
    C13 C23 N2 C22 . . . . 0.2(12) ?
    C24 C23 N2 C22 . . . . -179.2(8) ?
    C13 C23 N2 Hg1 . . . . -175.2(6) ?
    C24 C23 N2 Hg1 . . . . 5.5(9) ?
    C2 C1 N1 C24 . . . . -0.6(16) ?
    C2 C1 N1 Hg1 . . . . -173.9(9) ?
    C10 C24 N1 C1 . . . . -1.7(14) ?
    C23 C24 N1 C1 . . . . 175.9(9) ?
    C10 C24 N1 Hg1 . . . . 172.2(6) ?
    C23 C24 N1 Hg1 . . . . -10.2(10) ?
data_global
_journal_date_recd_electronic     2008-09-23
_journal_date_accepted     2008-09-24
_journal_name_full     'Acta Crystallographica, Section E'
_journal_year     2008
_journal_volume     64
_journal_issue     10
_journal_page_first     m1339
_journal_page_last     m1340
_journal_paper_category     QM
_journal_coeditor_code     HK2540
_publ_contact_author_name     'Amani, Vahid'
_publ_contact_author_address
;
Islamic Azad University
Shahr-e-Rey Branch
Tehran
Iran
;
_publ_contact_author_email     v_amani2002@yahoo.com
_publ_contact_author_fax     '0098 021 55277888'
_publ_contact_author_phone     '0098 021 55277850'
_publ_section_title
;
(4,7-Diphenyl-1,10-phenanthroline-\k^2^<i>N</i>,<i>N</i>')diiodidomercury(II)
;
loop_
    _publ_author_name
    _publ_author_address
    'Yousefi, Mohammad'
;
Islamic Azad University
Shahr-e-Rey Branch
Tehran
Iran
;
    'Rashidi Vahid, Rabin'
;
Islamic Azad University
Shahr-e-Rey Branch
Tehran
Iran
;
    'Amani, Vahid'
;
Islamic Azad University
Shahr-e-Rey Branch
Tehran
Iran
;
    'Arab Chamjangali, Mansour'
;
Department of Chemistry
Shahrood University of Technology
Shahrood
Iran
;
    'Khavasi, Hamid Reza'
;
Department of Chemistry
Shahid Beheshti University
Tehran 1983963113
Iran
;
