# Supplementary material for: (4,7-Diphenyl-1,10-phenanthroline-κ2 N,N′)diiodidomercury(II)
Source: Acta Crystallogr Sect E Struct Rep Online. 2008 Sep 27;64(Pt 10):m1339–40. doi: 10.1107/S160053680803081X (PMC2959289; doi:10.1107/S160053680803081X)
Supplement: Supplementary file 2 [file e-64-m1339-Isup2.hkl]

#
# h,k,l, Fc-squared, Fo-squared, sigma(Fo-squared) and status flag
#
data_I
_shelx_title ' KH341H IN P2(1)/N'
_shelx_refln_list_code          4
_shelx_F_calc_maximum      533.76
_exptl_crystal_F_000      1939.00
_reflns_d_resolution_high  0.7253
 
loop_
 _symmetry_equiv_pos_as_xyz
 'x, y, z'
 '-x+1/2, y+1/2, -z+1/2'
 '-x, -y, -z'
 'x-1/2, -y-1/2, z-1/2'
 
_cell_length_a    16.6727
_cell_length_b     8.8964
_cell_length_c    16.8235
_cell_angle_alpha  90.000
_cell_angle_beta  109.258
_cell_angle_gamma  90.000
 
_shelx_F_squared_multiplier     1.000
 
loop_
 _refln_index_h
 _refln_index_k
 _refln_index_l
 _refln_F_squared_calc
 _refln_F_squared_meas
 _refln_F_squared_sigma
 _refln_observed_status
   2   0   0    34120.07    33762.13    174.85 o
   4   0   0    60560.02    57999.87   2079.47 o
   6   0   0   108872.41   106527.55   1908.27 o
   8   0   0      824.65      710.04     42.35 o
  10   0   0     1161.73      983.32     31.53 o
  12   0   0     2005.57     1588.27     34.55 o
  14   0   0     6633.85     6774.26     56.88 o
  16   0   0       24.44      -34.35     40.23 o
  18   0   0     1849.64     1902.16     47.28 o
  20   0   0      310.25      355.43     32.40 o
   1   1   0       32.45      116.75     21.51 o
   2   1   0    35374.76    35454.46   5784.07 o
   3   1   0      464.11      468.40     30.76 o
   4   1   0     4139.83     3545.03    144.33 o
   5   1   0       64.69      185.30     28.46 o
   6   1   0    48690.37    44719.18   2837.69 o
   7   1   0     5685.65     5265.07    308.06 o
   8   1   0    11775.29     9249.34    225.13 o
   9   1   0    12981.64    11443.16    377.17 o
  10   1   0     1135.30      975.24     89.85 o
  11   1   0     6658.14     6193.77    125.12 o
  12   1   0    12151.19    11434.36    247.85 o
  13   1   0       29.21      127.42     49.07 o
  14   1   0      607.93      518.85     60.44 o
  15   1   0     2172.05     2028.97     72.01 o
  16   1   0     2844.57     3013.07     34.20 o
  17   1   0     1791.34     1960.35     32.74 o
  18   1   0      198.94      207.83     24.48 o
  19   1   0      188.58      260.81     24.33 o
  20   1   0      475.27      568.70    129.16 o
  21   1   0       11.81       90.44     94.20 o
   0   2   0   108692.12   173262.39    504.19 o
   1   2   0      472.82      604.51     27.33 o
   2   2   0    71236.86    87800.93   6184.37 o
   3   2   0    10486.74     9919.96   1367.46 o
   4   2   0    59864.66    53450.14   7869.33 o
   5   2   0     8286.51     6974.41   1044.36 o
   6   2   0     1408.32     1119.45    204.06 o
   7   2   0      629.98      653.49     31.31 o
   8   2   0    60991.52    57338.34   2571.03 o
   9   2   0     8775.99     7836.78    337.16 o
  10   2   0    30888.26    27784.66    765.26 o
  11   2   0     2615.22     2360.73    113.40 o
  12   2   0      190.40      295.91     29.25 o
  13   2   0       15.83       36.27     18.00 o
  14   2   0     7292.23     5826.04   1069.36 o
  15   2   0       31.38       37.99     23.23 o
  16   2   0      253.87      253.77     77.07 o
  17   2   0       67.85      176.14     28.79 o
  18   2   0     1238.92     1300.38     68.86 o
  19   2   0       56.73       21.44     24.15 o
  20   2   0      239.18      292.96     47.11 o
  21   2   0       46.87       82.17     41.00 o
   1   3   0    23239.52    28793.02    722.24 o
   2   3   0    53737.57    63556.57   2650.67 o
   3   3   0    38068.62    41447.69   2978.16 o
   4   3   0    33686.47    31530.13   4115.98 o
   5   3   0      411.74      613.07     99.99 o
   6   3   0     1692.62     1482.39    269.19 o
   7   3   0    18497.50    16598.04   2189.26 o
   8   3   0      219.08      249.12     31.56 o
   9   3   0     8305.43     7245.96    919.66 o
  10   3   0     3759.66     3268.88    254.64 o
  11   3   0       40.32       92.38     25.11 o
  12   3   0     4391.21     4069.00    233.89 o
  13   3   0      488.24      379.62     37.01 o
  14   3   0      164.66      222.66     42.93 o
  15   3   0       13.78       55.93     27.62 o
  16   3   0     4209.92     3764.62    600.84 o
  17   3   0        7.08       47.95     27.09 o
  18   3   0      624.21      698.07     21.70 o
  19   3   0      211.88      236.89     18.92 o
  20   3   0      140.19      176.27     36.92 o
   1   4   0    53843.33    71678.57   1659.45 o
   2   4   0    11249.79    12606.54    584.20 o
   3   4   0      326.15      444.62     35.74 o
   4   4   0    16853.86    16889.15   1219.54 o
   5   4   0    10784.99    10089.98    989.18 o
   6   4   0    31410.45    31594.79   3453.33 o
   7   4   0      273.50      353.70     55.08 o
   8   4   0       43.64       46.65     24.17 o
   9   4   0      849.38      874.90     99.20 o
  10   4   0     2588.75     2387.62    216.02 o
  11   4   0      620.82      587.60     54.63 o
  12   4   0      139.39      146.03     31.53 o
  13   4   0     4940.60     4669.10    239.11 o
  14   4   0     1057.40     1050.59     73.41 o
  15   4   0     1338.58     1497.32     48.34 o
  16   4   0        1.72       45.78     22.24 o
  17   4   0      166.24      188.63     19.20 o
  18   4   0      479.01      477.98     22.03 o
  19   4   0      524.70      559.68     23.08 o
  20   4   0       75.44      106.32     22.02 o
   1   5   0     4246.51     4759.92     61.05 o
   2   5   0      564.80      679.09     32.51 o
   3   5   0      276.39      313.72     24.00 o
   4   5   0     3602.02     3537.99    251.51 o
   5   5   0    10194.26     9483.04    829.41 o
   6   5   0    27504.32    25070.35   2617.37 o
   7   5   0    11111.78    10384.12    868.17 o
   8   5   0     7424.14     6984.42    663.57 o
   9   5   0      870.86      896.34     81.66 o
  10   5   0      367.77      417.78     51.78 o
  11   5   0     9912.76     9234.11   1147.23 o
  12   5   0     3237.00     2914.32    382.85 o
  13   5   0     1992.76     1977.73    118.53 o
  14   5   0      606.60      631.28     59.72 o
  15   5   0     1205.52     1048.22     68.44 o
  16   5   0      121.60      130.01     22.10 o
  17   5   0     1131.68     1105.20     51.89 o
  18   5   0        1.45        2.80     19.10 o
  19   5   0        1.02       -0.13     32.41 o
   0   6   0     2212.58     2196.24     31.63 o
   1   6   0     1329.64     1432.87     53.58 o
   2   6   0      749.09      988.03     27.10 o
   3   6   0    10822.53    12005.98    696.38 o
   4   6   0       55.29      114.02     20.10 o
   5   6   0    16236.68    16074.45   1419.52 o
   6   6   0      186.44      192.04     20.09 o
   7   6   0      787.49      840.99     78.38 o
   8   6   0     3800.80     3901.15    337.58 o
   9   6   0    10425.06     9963.42    931.40 o
  10   6   0      569.96      571.47    109.45 o
  11   6   0     2738.90     2644.96    281.48 o
  12   6   0     1991.69     1863.01    256.49 o
  13   6   0      234.29      227.60     20.46 o
  14   6   0     2152.66     2035.63    183.40 o
  15   6   0      225.93      259.41     22.81 o
  16   6   0      131.76      224.36     23.92 o
  17   6   0      197.98      208.83     19.35 o
  18   6   0      211.31      234.81     45.26 o
   1   7   0    15472.64    17801.05    257.39 o
   2   7   0     3410.40     3475.22     44.62 o
   3   7   0    28640.04    31435.99   1127.62 o
   4   7   0     4086.97     4064.37    158.14 o
   5   7   0     4962.11     4799.23    337.27 o
   6   7   0      229.54      253.01     28.57 o
   7   7   0     2861.33     2910.24    221.47 o
   8   7   0      492.86      514.61     29.82 o
   9   7   0      582.59      580.52     36.77 o
  10   7   0      274.28      248.06     21.21 o
  11   7   0      530.05      565.23     76.57 o
  12   7   0       70.91      115.94     20.42 o
  13   7   0      160.96      163.79     20.57 o
  14   7   0       35.18       44.31     23.84 o
  15   7   0      724.76      620.42     48.18 o
  16   7   0      313.20      287.91     41.45 o
  17   7   0      362.08      439.32     48.59 o
   0   8   0     1532.00     1785.10     81.77 o
   1   8   0     7779.48     9012.60    122.18 o
   2   8   0      419.36      389.97     23.82 o
   3   8   0      943.85      888.48     57.92 o
   4   8   0      515.44      532.59     22.08 o
   5   8   0     4688.49     4671.30    246.95 o
   6   8   0     1904.93     1721.99     79.39 o
   7   8   0       80.84       67.08     20.97 o
   8   8   0        9.46       37.48     52.92 o
   9   8   0     2167.38     2107.28    138.68 o
  10   8   0      514.31      465.48     31.07 o
  11   8   0       52.35      131.84     43.57 o
  12   8   0      677.08      706.88     71.19 o
  13   8   0     1148.33     1057.96    150.38 o
  14   8   0      229.27      280.11     62.40 o
  15   8   0      638.54      645.69     72.75 o
  16   8   0        5.71       54.79     21.09 o
   1   9   0      245.37      298.22     27.70 o
   2   9   0      108.50      101.71     19.80 o
   3   9   0      368.76      418.46     19.27 o
   4   9   0       47.25      105.97     22.38 o
   5   9   0     4745.90     4413.86    254.33 o
   6   9   0      120.24      223.29     35.42 o
   7   9   0     5590.53     5021.11    468.96 o
   8   9   0        4.91       81.90     52.38 o
   9   9   0       13.21       34.15     21.76 o
  10   9   0       10.93       46.10     24.92 o
  11   9   0     1770.03     1616.73    163.59 o
  12   9   0        0.88       53.63     31.07 o
  13   9   0      825.61      898.03     78.70 o
  14   9   0       42.70      -24.92     24.92 o
   0  10   0       46.82       28.38     32.39 o
   1  10   0     2387.60     2189.53     44.13 o
   2  10   0        6.36        5.28     21.81 o
   3  10   0      411.31      427.16     20.41 o
   4  10   0     1184.32     1068.08     49.98 o
   5  10   0     1631.64     1541.88     78.02 o
   6  10   0      333.64      319.19     22.07 o
   7  10   0        5.62       15.56     19.51 o
   8  10   0        2.57      102.52     28.80 o
   9  10   0      520.15      495.63     54.54 o
  10  10   0      366.32      291.55     45.39 o
  11  10   0       29.35       66.59     21.22 o
  12  10   0      225.53      139.64     21.80 o
   1  11   0     1209.88     1108.24     55.79 o
   2  11   0      260.13      303.68     38.35 o
   3  11   0     3410.05     3134.49    217.28 o
   4  11   0       48.24       87.48     33.85 o
   5  11   0      505.47      465.54     21.41 o
   6  11   0       12.45       57.87     18.99 o
   7  11   0      100.03       97.31     26.17 o
   8  11   0       13.91       32.15     21.06 o
   9  11   0       47.57       62.95     24.72 o
   0  12   0       11.36       -2.93     30.51 o
   1  12   0        8.35       48.04     19.10 o
   2  12   0       21.29       35.60     20.25 o
   3  12   0      359.20      257.04     26.57 o
 -21   0   1      162.33      125.64     43.19 o
 -19   0   1      480.88      649.26     42.24 o
 -17   0   1     3378.54     3450.27     50.42 o
 -15   0   1      260.25      208.17     28.48 o
 -13   0   1     4522.18     3876.52     40.74 o
 -11   0   1     2518.24     2322.15     45.51 o
  -9   0   1    15407.62    14024.60     78.02 o
  -7   0   1     3605.36     3678.66     54.97 o
  -3   0   1   284902.06    19574.34    237.60 o
   1   0   1   130621.87   171755.20  13094.37 o
   5   0   1      621.16      586.49     26.50 o
   7   0   1      537.40      546.41     92.97 o
   9   0   1      478.61      556.40     30.47 o
  11   0   1     2053.19     1766.74     33.58 o
  13   0   1      901.19      943.33     41.31 o
  15   0   1     8357.86     7856.12     51.03 o
  17   0   1      415.16      398.75     42.23 o
  19   0   1      703.71      653.46     31.44 o
  21   0   1      272.93      347.55     32.40 o
 -21   1   1      174.08      178.32     43.19 o
 -20   1   1      189.69      220.03     21.16 o
 -19   1   1     1156.77     1159.17     61.47 o
 -18   1   1        2.35      -10.27     42.20 o
 -17   1   1       59.66      125.62     22.51 o
 -16   1   1     1298.10     1381.29     23.63 o
 -15   1   1     5025.71     4703.51     32.92 o
 -14   1   1     5942.85     5737.33    393.59 o
 -13   1   1       52.67       57.78     25.03 o
 -12   1   1     3946.99     3656.07    102.76 o
 -11   1   1    17105.96    15808.19    113.81 o
 -10   1   1      147.76      219.46     85.28 o
  -9   1   1    16651.31    14634.70    326.64 o
  -8   1   1     7485.76     6605.34     34.59 o
  -7   1   1    26631.58    23102.05    495.79 o
  -6   1   1     4062.78     3775.03    341.36 o
  -5   1   1    55313.18    52301.77    192.92 o
  -4   1   1    16613.80    15534.65    573.76 o
  -3   1   1     1314.32     1105.17    149.95 o
  -2   1   1     1746.57     1643.75     91.12 o
  -1   1   1    97427.97   148379.78   2932.97 o
   0   1   1     1101.65     1588.83     34.69 o
   1   1   1      200.10      254.43     36.77 o
   2   1   1      290.71      293.16     25.06 o
   3   1   1    74200.48    85724.06   5593.25 o
   4   1   1     2894.38     2876.17    131.64 o
   5   1   1    20447.09    18167.52    772.28 o
   6   1   1     4025.26     3632.72    216.13 o
   7   1   1    34219.30    31359.03    960.91 o
   8   1   1      154.68      169.74     18.74 o
   9   1   1    31352.88    28417.70    868.39 o
  10   1   1     4289.21     4226.43     82.87 o
  11   1   1      124.47      194.90     20.46 o
  12   1   1     9950.70     9355.63    288.88 o
  13   1   1     7516.59     7054.03     64.55 o
  14   1   1     2844.35     2780.27     33.60 o
  15   1   1       23.74       52.01     20.12 o
  16   1   1       45.51       -7.77     55.94 o
  17   1   1     1147.42     1303.54     69.35 o
  18   1   1      464.17      416.98     68.75 o
  19   1   1      292.83      443.11     25.41 o
  20   1   1      168.08      232.27     25.52 o
  21   1   1      797.08     1005.97     89.92 o
 -21   2   1      318.44      355.65     36.39 o
 -20   2   1       61.22      107.05     24.17 o
 -19   2   1      198.92      226.97     47.02 o
 -18   2   1       22.41      -17.58     22.69 o
 -17   2   1     2037.69     2172.06     54.70 o
 -16   2   1       14.40       54.86     31.89 o
 -15   2   1       91.62       41.20     68.21 o
 -14   2   1      626.11      562.09     26.54 o
 -13   2   1    11819.18    10358.10    242.20 o
 -12   2   1      526.85      475.08     26.78 o
 -11   2   1     8636.09     7728.18    292.17 o
 -10   2   1     1149.72     1058.91     36.20 o
  -9   2   1    17461.48    15630.33    332.30 o
  -8   2   1    11994.87     9360.69    996.13 o
  -7   2   1    96131.89    85598.28   8266.11 o
  -6   2   1     9257.16     7457.74    747.80 o
  -5   2   1    12497.71    10409.97   1481.68 o
  -4   2   1      143.20      196.54     18.78 o
  -3   2   1     3949.57     3614.20    274.76 o
  -2   2   1     3417.53     3472.84    128.24 o
  -1   2   1      118.76      201.57     21.07 o
   0   2   1     1767.91     2033.50     35.20 o
   1   2   1     7262.40     9581.91    522.44 o
   2   2   1     4529.02     4836.78    583.39 o
   3   2   1    36691.36    37731.91   5851.23 o
   4   2   1     7477.54     6752.47   1210.14 o
   5   2   1   121065.21   134937.45    278.36 o
   6   2   1    23098.92    23079.57    289.95 o
   7   2   1     6957.87     5444.42    496.71 o
   8   2   1      654.88      611.13     49.21 o
   9   2   1     8680.63     7828.30    353.45 o
  10   2   1     2245.61     2104.39     92.69 o
  11   2   1    28311.87    27403.93   2014.85 o
  12   2   1     1778.02     1606.30     42.27 o
  13   2   1     1828.32     1721.02     94.24 o
  14   2   1        7.02      -43.14     43.14 o
  15   2   1     4056.38     4084.50    101.03 o
  16   2   1       19.48       78.68     22.69 o
  17   2   1      267.25      307.81     23.77 o
  18   2   1       72.11       66.34     23.76 o
  19   2   1      573.25      646.36     71.22 o
  20   2   1      135.27      222.09     53.04 o
 -21   3   1      259.44      300.54     24.10 o
 -20   3   1       55.06      134.16     33.47 o
 -19   3   1      879.21      895.15     75.22 o
 -18   3   1      127.35      185.43     20.59 o
 -17   3   1      127.75      233.25     35.31 o
 -16   3   1       45.61       78.58     41.89 o
 -15   3   1     5314.30     5270.74    233.01 o
 -14   3   1      181.03      206.77     20.44 o
 -13   3   1     2473.50     2260.98    161.80 o
 -12   3   1     3170.56     2728.96    124.17 o
 -11   3   1      879.50      721.05    151.24 o
 -10   3   1     3908.98     3573.73    357.08 o
  -9   3   1     1675.32     1651.08    241.48 o
  -8   3   1     3236.22     2598.11    288.12 o
  -7   3   1    15116.69    12517.49   1661.35 o
  -6   3   1    56473.29    53433.83   6868.89 o
  -5   3   1     7204.46     6178.52    719.17 o
  -4   3   1     2571.96     2603.30    190.51 o
  -3   3   1    26118.06    26149.26    927.67 o
  -2   3   1    18131.89    20660.01    658.23 o
   0   3   1    34085.02    44238.93    457.42 o
   1   3   1     2171.48     2159.03     76.94 o
   2   3   1     7331.89     8608.74    512.75 o
   3   3   1    18447.42    18839.13   2074.93 o
   4   3   1    27412.85    29080.54   3460.92 o
   5   3   1    21135.26    19567.74   2749.76 o
   6   3   1     5093.16     4377.23    717.30 o
   7   3   1     1351.53     1424.22    166.96 o
   8   3   1     3938.90     3474.23    558.36 o
   9   3   1     2689.18     2416.22    226.47 o
  10   3   1     5914.52     5217.02    443.33 o
  11   3   1     3396.56     3159.75    265.41 o
  12   3   1      150.53      201.05     28.57 o
  13   3   1     8697.52     8366.27    588.41 o
  14   3   1       12.03       69.61     18.04 o
  15   3   1        9.16       74.98     29.60 o
  16   3   1      448.45      534.20     18.71 o
  17   3   1     1324.61     1350.50     53.92 o
  18   3   1       34.51      205.88     59.17 o
  19   3   1      530.86      551.51     20.44 o
  20   3   1      166.49      271.19     22.02 o
 -20   4   1       12.22       69.49     54.08 o
 -19   4   1       21.61       50.19     20.70 o
 -18   4   1     1153.76     1303.63     73.15 o
 -17   4   1      529.63      504.47     88.04 o
 -16   4   1     1258.79     1225.44     75.56 o
 -15   4   1        6.27       46.76     23.37 o
 -14   4   1      455.47      500.46     56.15 o
 -13   4   1      627.73      616.35     54.37 o
 -12   4   1     3409.59     3265.70    271.06 o
 -11   4   1      143.33      111.18     17.82 o
 -10   4   1     1388.97     1232.05    140.37 o
  -9   4   1     5854.59     5349.13    807.41 o
  -8   4   1      300.70      310.93     39.47 o
  -7   4   1     4789.76     4339.56    498.51 o
  -6   4   1     2264.58     2206.54    219.58 o
  -5   4   1    35532.87    35411.19   2796.85 o
  -4   4   1    27797.52    29624.16   1583.16 o
  -3   4   1    72423.44    88615.80   2607.52 o
  -2   4   1     8390.61    10251.20    302.00 o
  -1   4   1      189.86      279.64     32.46 o
   0   4   1    25176.30    31618.31    212.74 o
   1   4   1    55922.02    71528.82   2165.83 o
   2   4   1    27039.01    32163.20   1349.13 o
   3   4   1    40307.96    45492.48   3552.13 o
   4   4   1     6252.48     6525.93    676.81 o
   5   4   1     1263.77     1362.94    127.82 o
   6   4   1      993.52     1069.29    134.94 o
   7   4   1     4387.87     3836.07    488.94 o
   8   4   1      735.84      730.18    105.87 o
   9   4   1     1407.80     1380.08    198.49 o
  10   4   1     3676.36     3369.78    329.62 o
  11   4   1     1251.95     1186.22    121.08 o
  12   4   1      273.23      294.71     42.95 o
  13   4   1       61.68       73.53     17.65 o
  14   4   1     3309.66     3306.14    140.95 o
  15   4   1     1483.06     1481.86     91.43 o
  16   4   1     2093.73     2307.13     81.94 o
  17   4   1       13.35       32.11     22.74 o
  18   4   1       29.81       29.89     45.06 o
  19   4   1      203.55      228.59     54.57 o
  20   4   1      186.41      141.36     20.26 o
 -19   5   1      188.34      237.46     24.73 o
 -18   5   1      105.40       86.32     50.86 o
 -17   5   1        4.01       -2.83     30.03 o
 -16   5   1     1052.89     1157.34     38.61 o
 -15   5   1      226.40      262.88     24.09 o
 -14   5   1     2768.00     2550.68    107.52 o
 -13   5   1      554.06      625.34     43.67 o
 -12   5   1      135.86      116.60     20.47 o
 -11   5   1     5772.07     5340.44    696.64 o
 -10   5   1    10851.28     9885.25   1321.18 o
  -9   5   1     5918.32     5407.10    585.50 o
  -8   5   1     5449.18     4987.31    360.97 o
  -7   5   1     5028.24     4680.69    363.68 o
  -6   5   1     4558.13     4300.07    383.18 o
  -5   5   1    15918.61    15277.57    876.34 o
  -4   5   1     4463.89     4091.56    231.73 o
  -3   5   1     4129.83     4471.57    272.27 o
  -2   5   1      402.31      616.74     27.24 o
  -1   5   1     1861.88     2466.77     57.60 o
   0   5   1      177.25      294.58     24.52 o
   1   5   1    18541.39    21907.27    483.85 o
   2   5   1    12265.37    13418.63    619.15 o
   3   5   1    13726.79    13991.07    725.03 o
   4   5   1     4537.25     4504.36    372.86 o
   5   5   1      629.12      707.44     75.62 o
   6   5   1     7760.64     8229.28    866.51 o
   7   5   1    11981.65    11364.68   1079.24 o
   8   5   1    17206.60    16516.75   1997.09 o
   9   5   1    17198.72    16011.38   2064.81 o
  10   5   1     1163.82     1074.32    122.39 o
  11   5   1     1515.92     1472.98    198.42 o
  12   5   1     5501.09     5030.77    420.02 o
  13   5   1      858.50      858.14     68.12 o
  14   5   1     2918.94     2909.39    178.18 o
  15   5   1        4.59       67.97     18.08 o
  16   5   1      192.58      279.03     20.98 o
  17   5   1       75.00       79.49     17.05 o
  18   5   1      534.87      584.44     30.48 o
  19   5   1        7.15       57.36     17.32 o
 -19   6   1      102.36      126.46     50.81 o
 -18   6   1      153.93      165.40     17.52 o
 -17   6   1      667.46      700.44     58.43 o
 -16   6   1      107.69      132.87     23.62 o
 -15   6   1       26.41       40.44     17.99 o
 -14   6   1      913.93      869.78    152.87 o
 -13   6   1      738.04      701.32     71.01 o
 -12   6   1     1241.38     1028.79    108.69 o
 -11   6   1     1994.74     1780.69    156.65 o
 -10   6   1     1212.53     1358.10    174.74 o
  -9   6   1      439.87      485.88     45.02 o
  -8   6   1    16467.18    16584.65   1253.97 o
  -7   6   1     1415.05     1238.23    142.77 o
  -6   6   1     6409.66     6264.39    504.03 o
  -5   6   1      194.95      174.91     17.69 o
  -4   6   1     4941.02     4726.44    248.10 o
  -3   6   1      464.44      482.02     18.19 o
  -2   6   1     3672.02     3834.91    110.37 o
  -1   6   1      476.37      520.78     31.74 o
   0   6   1     4297.40     4455.23     73.92 o
   1   6   1      168.54      197.39     23.11 o
   2   6   1      787.23      810.92     22.09 o
   3   6   1      221.34      293.40     28.91 o
   4   6   1     8712.92     8759.39    631.34 o
   5   6   1     3607.40     3731.54    314.52 o
   6   6   1    18746.21    19453.71   1221.44 o
   7   6   1       95.61      110.62     26.77 o
   8   6   1     1421.82     1457.34    133.60 o
   9   6   1     2267.84     2169.77    168.32 o
  10   6   1     2847.57     2536.42    321.89 o
  11   6   1     2919.42     2757.86    341.79 o
  12   6   1     2546.54     2528.03    307.17 o
  13   6   1       30.17       36.69     20.51 o
  14   6   1      193.90      220.97     24.49 o
  15   6   1     1463.60     1499.88     77.56 o
  16   6   1      163.65      196.05     16.51 o
  17   6   1      283.79      367.88     30.84 o
  18   6   1      151.90      175.21     44.63 o
 -18   7   1       96.18      109.92     42.20 o
 -17   7   1       18.86       30.84     28.63 o
 -16   7   1      290.50      302.53     32.17 o
 -15   7   1      316.35      305.01     33.45 o
 -14   7   1      552.23      492.62     34.40 o
 -13   7   1      321.20      209.30     23.18 o
 -12   7   1       75.81       47.81     34.07 o
 -11   7   1      166.11      141.23     34.91 o
 -10   7   1      736.10      620.51     82.65 o
  -9   7   1       29.37      103.32     45.63 o
  -8   7   1     2127.90     2222.49    154.63 o
  -7   7   1     1124.87      947.27     54.83 o
  -6   7   1    12978.05    12885.86    835.31 o
  -5   7   1       83.29      132.62     20.97 o
  -4   7   1      142.21      291.51     32.73 o
  -3   7   1     3931.47     4147.29     90.50 o
  -2   7   1    36390.89    41002.94    740.38 o
  -1   7   1    11619.08    12752.36    256.83 o
   0   7   1    39671.24    45099.29   1236.94 o
   1   7   1      723.46      730.09     23.90 o
   2   7   1       29.35      196.64     53.12 o
   3   7   1      203.75      239.50     29.17 o
   4   7   1    17138.25    17334.39   1181.32 o
   5   7   1      661.13      771.83     63.90 o
   6   7   1     4196.10     4090.79    354.92 o
   7   7   1      383.89      373.84     31.58 o
   8   7   1      162.74      195.35     20.82 o
   9   7   1       29.93       38.58     22.74 o
  10   7   1      123.46      112.67     18.76 o
  11   7   1      337.16      329.15     23.37 o
  12   7   1     1085.22      987.24    140.66 o
  13   7   1      544.27      599.50     71.54 o
  14   7   1      314.32      293.38     27.78 o
  15   7   1        0.99       17.56     26.31 o
  16   7   1      349.43      407.50     58.82 o
  17   7   1       57.23       51.22     22.38 o
 -16   8   1      259.35      245.80     27.49 o
 -15   8   1       97.29       75.42     21.08 o
 -14   8   1      400.29      419.65     49.61 o
 -13   8   1       88.82       87.91     18.37 o
 -12   8   1     1625.82     1519.20     80.52 o
 -11   8   1      877.38      823.01     37.96 o
 -10   8   1       18.95       24.75     19.02 o
  -9   8   1     2022.30     2126.49    166.27 o
  -8   8   1     2122.08     2020.44     68.11 o
  -7   8   1      763.37      673.83     62.16 o
  -6   8   1       59.12       58.34     24.52 o
  -5   8   1       56.37       54.86     20.79 o
  -4   8   1     6870.89     7318.79    240.82 o
  -3   8   1     2207.54     2339.30     99.12 o
  -2   8   1     2273.67     2543.53     34.05 o
  -1   8   1       32.42      104.56     26.63 o
   0   8   1     5468.99     5877.85     53.12 o
   1   8   1        8.79       89.13     23.23 o
   2   8   1     5216.02     5982.93    181.23 o
   3   8   1      448.58      509.31     48.49 o
   4   8   1        9.67       23.94     20.32 o
   5   8   1      875.51      835.92     40.74 o
   6   8   1     2257.42     2034.60    143.39 o
   7   8   1     1325.51     1317.93     96.74 o
   8   8   1        5.10       23.14     20.35 o
   9   8   1     1123.64     1025.44     79.86 o
  10   8   1     1659.93     1487.13     91.64 o
  11   8   1        1.53       46.69     52.37 o
  12   8   1      666.08      650.88    107.32 o
  13   8   1      323.52      309.68     24.90 o
  14   8   1      634.60      561.74     50.06 o
  15   8   1      168.60      196.23     31.74 o
 -14   9   1      228.60      213.99     36.56 o
 -13   9   1        6.21       13.61     21.62 o
 -12   9   1      461.65      553.00     53.47 o
 -11   9   1       12.75       28.41     19.45 o
 -10   9   1     3578.02     3401.96    303.31 o
  -9   9   1       12.49       32.30     28.01 o
  -8   9   1     1096.29     1011.61     61.56 o
  -7   9   1       22.74       71.66     19.36 o
  -6   9   1     1750.14     1633.73     53.45 o
  -5   9   1       16.54       65.09     31.73 o
  -4   9   1     3358.81     3163.72    198.08 o
  -3   9   1      201.57      305.18     50.69 o
  -2   9   1      590.44      645.07     23.26 o
  -1   9   1      184.69      176.22     18.74 o
   0   9   1      396.08      406.28     17.82 o
   1   9   1      193.47      217.53     28.62 o
   2   9   1     3873.17     3720.71    186.46 o
   3   9   1        0.37       31.10     44.24 o
   4   9   1     1733.32     1620.52    105.79 o
   5   9   1       87.54      139.44     18.06 o
   6   9   1     2334.34     2081.59    166.59 o
   7   9   1       10.20      100.09     26.03 o
   8   9   1     6179.60     6423.00    472.82 o
   9   9   1       66.25       66.17     25.08 o
  10   9   1     1285.41     1379.99    114.15 o
  11   9   1       28.66      -21.53     21.53 o
  12   9   1      533.40      494.78     84.81 o
  13   9   1        5.25       49.13     19.30 o
  14   9   1      468.05      459.81     73.15 o
 -12  10   1      271.71      238.00     58.41 o
 -11  10   1      244.93      265.37     21.94 o
 -10  10   1       20.91      127.18     34.37 o
  -9  10   1      687.86      616.63     52.47 o
  -8  10   1      727.87      746.66     69.30 o
  -7  10   1      539.26      464.34     63.38 o
  -6  10   1        2.24       73.27     21.41 o
  -5  10   1       56.98      111.79     28.05 o
  -4  10   1     2218.49     2171.57     75.70 o
  -3  10   1      245.68      364.26     23.24 o
  -2  10   1      900.99      923.16     34.48 o
  -1  10   1      148.33      163.81     20.40 o
   0  10   1     1700.25     1511.18     24.45 o
   1  10   1      600.05      501.67     20.88 o
   2  10   1     1640.64     1526.18     40.23 o
   3  10   1       19.76       43.26     19.10 o
   4  10   1       10.46       58.08     32.35 o
   5  10   1      242.22      248.41     32.73 o
   6  10   1      975.02      886.54     59.89 o
   7  10   1     1032.15      943.58     79.81 o
   8  10   1       38.42       60.90     21.93 o
   9  10   1      136.93      194.90     48.72 o
  10  10   1      249.08      246.82     42.02 o
  11  10   1        0.81       25.32     21.17 o
  -9  11   1       27.36       87.87     32.04 o
  -8  11   1      186.44      250.45     45.55 o
  -7  11   1        3.88        4.47     23.23 o
  -6  11   1     1177.24     1028.22     50.82 o
  -5  11   1       96.42      102.03     22.04 o
  -4  11   1       26.20      101.63     34.84 o
  -3  11   1      179.30      202.18     25.63 o
  -2  11   1     3196.56     2924.96     78.02 o
  -1  11   1      338.24      346.67     24.80 o
   0  11   1     4052.45     3807.14     91.08 o
   1  11   1       83.59       90.54     24.72 o
   2  11   1       14.39       86.92     27.19 o
   3  11   1      122.73      115.15     18.57 o
   4  11   1     1292.68     1175.78     74.19 o
   5  11   1       71.50       64.09     19.48 o
   6  11   1      533.95      508.91     47.44 o
   7  11   1       13.80       14.80     20.20 o
   8  11   1       12.37       12.88     56.18 o
  -3  12   1        7.34       20.38     21.56 o
  -2  12   1       98.60      106.60     19.36 o
  -1  12   1        6.65       -8.18     23.65 o
   0  12   1       77.78      102.11     17.71 o
   1  12   1      217.58      181.51     19.61 o
   2  12   1        9.61        8.65     21.31 o
   3  12   1        7.89        4.47     26.24 o
 -22   0   2      144.01      110.91     31.41 o
 -20   0   2      593.79      743.69     43.23 o
 -18   0   2       93.23      118.76     40.24 o
 -16   0   2     3114.36     3212.62     38.55 o
 -14   0   2     1404.51     1380.91     42.35 o
 -12   0   2     3424.56     2969.91     38.67 o
 -10   0   2      176.14      286.72     40.26 o
  -8   0   2    26309.58    21266.42     98.43 o
  -6   0   2    29853.93    25164.19    115.80 o
   0   0   2    29182.43    41464.41    792.14 o
   2   0   2    20482.75    21170.48    456.62 o
   6   0   2     8385.51     7363.55    212.03 o
   8   0   2     1973.89     2268.66    162.68 o
  10   0   2     3687.64     3267.17     39.72 o
  12   0   2     9581.58     8826.07     62.45 o
  14   0   2      513.95      427.40     41.27 o
  16   0   2     3218.43     3280.00     39.53 o
  18   0   2      904.76     1027.31     44.24 o
  20   0   2      278.67      359.34     31.42 o
 -22   1   2      372.74      481.51     25.89 o
 -21   1   2       60.95      169.59     66.24 o
 -20   1   2      157.30      153.15     24.88 o
 -19   1   2      634.12      701.73     25.72 o
 -18   1   2     1137.84     1010.10     22.92 o
 -17   1   2      752.78      660.61     40.79 o
 -16   1   2        0.24      -16.91     22.51 o
 -15   1   2       83.47       61.89     25.52 o
 -14   1   2     5761.60     4910.99     80.19 o
 -13   1   2     3774.99     3647.19     35.06 o
 -12   1   2     1838.28     1688.67     62.66 o
 -11   1   2     9978.72     8566.31     99.30 o
 -10   1   2    15145.82    11862.43    186.09 o
  -9   1   2     7115.97     5688.52     96.35 o
  -8   1   2    43271.43    37049.11    122.55 o
  -7   1   2      997.94      731.52    373.29 o
  -6   1   2     2258.89     1587.34    197.34 o
  -5   1   2     3100.23     2246.01    229.82 o
  -4   1   2    54583.86    47684.60   4856.65 o
  -3   1   2     8395.36     6955.97    427.64 o
  -2   1   2       16.40       75.78     21.64 o
  -1   1   2     9636.21    11606.23    568.10 o
   0   1   2    45764.79    70075.14   3971.50 o
   1   1   2      260.61      320.35     61.82 o
   2   1   2      449.03      597.82     73.93 o
   3   1   2       82.08      262.90     55.49 o
   4   1   2    43412.64    41762.48   1930.97 o
   5   1   2     1424.29     1524.34     84.34 o
   6   1   2    40869.89    38782.32   1450.40 o
   7   1   2     7421.51     7148.81    242.67 o
   8   1   2     3357.38     2957.97    195.67 o
   9   1   2     5990.13     5650.84    243.60 o
  10   1   2    23147.25    21335.03    715.13 o
  11   1   2       40.18       63.45     23.42 o
  12   1   2      280.25      279.23     35.57 o
  13   1   2     3489.34     3466.46     36.66 o
  14   1   2     6291.61     5903.28    206.23 o
  15   1   2     3079.13     3136.54     42.50 o
  16   1   2      329.51      378.17     35.84 o
  17   1   2      469.96      509.50     39.78 o
  18   1   2     1181.78     1245.78     73.28 o
  19   1   2        8.91       72.11     58.39 o
  20   1   2      459.14      584.61     31.23 o
 -21   2   2       32.90       26.28     49.78 o
 -20   2   2      677.45      694.64     57.91 o
 -19   2   2       65.98      100.82     20.70 o
 -18   2   2       22.15      105.56     54.26 o
 -17   2   2        3.70       36.80     17.65 o
 -16   2   2     2496.43     2463.27     77.20 o
 -15   2   2        9.46       32.75     15.65 o
 -14   2   2      254.77      244.31     33.37 o
 -13   2   2     1155.47     1025.25    123.54 o
 -12   2   2    14952.97    11001.68   1912.06 o
 -11   2   2     3394.90     2899.16    202.01 o
 -10   2   2    23531.11    19292.15   1978.98 o
  -9   2   2       19.07       16.10     22.65 o
  -8   2   2      211.67      170.66     38.60 o
  -7   2   2     9645.57     7631.27    767.73 o
  -6   2   2    35516.72    30806.03   2491.45 o
  -5   2   2    18677.71    15497.98   1414.90 o
  -4   2   2     4504.92     3640.08    191.88 o
  -3   2   2     6081.85     5866.37    169.26 o
  -2   2   2    16873.74    20059.41    648.72 o
  -1   2   2       57.47       82.49     23.51 o
   0   2   2    80653.67   119932.90   2123.51 o
   1   2   2    18489.64    21492.96   2228.75 o
   2   2   2    35403.79    39022.50   5385.88 o
   3   2   2     9600.76     9426.96   1842.92 o
   4   2   2      231.80      318.17     21.88 o
   5   2   2     2109.84     2053.51    180.24 o
   6   2   2    89351.27    92834.07   5988.41 o
   7   2   2    13606.38    12568.72    714.03 o
   8   2   2    68352.96    67075.02   3709.98 o
   9   2   2     7139.87     6808.87    417.02 o
  10   2   2       11.51       37.35     20.91 o
  11   2   2       30.97       46.64     18.58 o
  12   2   2    15101.68    15181.06   1044.17 o
  13   2   2      538.72      472.54     27.54 o
  14   2   2      653.87      869.35     28.16 o
  15   2   2       44.02       94.50     23.66 o
  16   2   2      771.18      835.62     30.92 o
  17   2   2       37.62       71.55     21.16 o
  18   2   2      413.37      502.78     25.21 o
  19   2   2      113.87      243.24     37.79 o
  20   2   2      392.59      433.06     77.09 o
 -21   3   2       67.01      103.67     19.50 o
 -20   3   2      247.56      369.33     18.12 o
 -19   3   2        7.00       40.83     33.40 o
 -18   3   2     1483.02     1426.29     37.34 o
 -17   3   2        9.01       12.66     36.06 o
 -16   3   2      128.61       95.62     19.77 o
 -15   3   2      461.21      399.55     60.37 o
 -14   3   2     3544.87     3252.64     92.33 o
 -13   3   2       90.31      136.00     17.69 o
 -12   3   2     2968.56     2858.78    319.55 o
 -11   3   2     7117.34     6168.01    235.86 o
 -10   3   2     1597.08     1451.58    169.79 o
  -9   3   2    14157.18    11458.52   1044.05 o
  -8   3   2      880.31      870.80     70.21 o
  -7   3   2       10.77       11.30     19.17 o
  -6   3   2    14485.31    11492.91    944.72 o
  -5   3   2    24327.79    22438.48   1539.00 o
  -4   3   2    51715.85    55224.07   2235.76 o
  -3   3   2    21981.04    24289.63    491.65 o
  -2   3   2     2624.88     2933.36    104.86 o
  -1   3   2     3492.55     4016.92     34.11 o
   0   3   2    62078.70    82462.95   1329.49 o
   1   3   2    14904.30    16337.84    778.31 o
   2   3   2    62003.43    74627.39  10130.00 o
   3   3   2     2123.36     2347.68    297.28 o
   4   3   2      728.01      802.89    154.95 o
   5   3   2    14711.66    14172.79   2329.84 o
   6   3   2     6227.72     5645.61    986.10 o
   7   3   2     8482.79     7319.73    856.09 o
   8   3   2     1366.07     1233.34    145.84 o
   9   3   2      172.77      197.80     38.69 o
  10   3   2     4289.25     3895.89    430.07 o
  11   3   2      903.42      911.97     59.81 o
  12   3   2     1187.38     1208.20     87.34 o
  13   3   2       29.56       86.35     43.02 o
  14   3   2     8454.68     7965.59    636.56 o
  15   3   2       81.28      113.40     16.15 o
  16   3   2      956.97      970.59     90.66 o
  17   3   2      398.83      402.83     54.29 o
  18   3   2      486.75      391.55     24.75 o
  19   3   2      254.98      329.90     21.43 o
  20   3   2      316.79      328.95     25.32 o
 -21   4   2      167.73      239.51     43.19 o
 -20   4   2      128.85      170.48     39.03 o
 -19   4   2       40.39       21.74     46.76 o
 -18   4   2       17.82       34.37     34.24 o
 -17   4   2      748.41      902.51     25.52 o
 -16   4   2      551.79      441.96     37.30 o
 -15   4   2     2721.78     2707.39     99.62 o
 -14   4   2       39.44      112.72     35.41 o
 -13   4   2      198.93      195.72     20.05 o
 -12   4   2     3650.18     3350.57    244.82 o
 -11   4   2     1302.42     1158.73     96.46 o
 -10   4   2      120.75      143.07     24.47 o
  -9   4   2       14.03       48.70     26.92 o
  -8   4   2    18203.65    16360.78   1664.08 o
  -7   4   2     4684.68     4276.00    423.30 o
  -6   4   2    18526.75    17086.81   1025.51 o
  -5   4   2      709.19      800.05     21.86 o
  -4   4   2    11380.28    11892.45    432.93 o
  -3   4   2    59823.26    73985.95   1031.17 o
  -2   4   2    83727.13   101915.65    224.13 o
  -1   4   2    51112.50    66947.42    338.65 o
   0   4   2    12841.65    14909.56    343.97 o
   1   4   2     2651.15     3025.50    112.69 o
   2   4   2    14244.86    15802.56   1077.37 o
   3   4   2    20987.24    22589.07   2239.53 o
   4   4   2    32213.11    36006.43   3135.24 o
   5   4   2     3747.89     4001.88    418.13 o
   6   4   2     1441.74     1480.65    181.05 o
   7   4   2      541.80      510.23     75.76 o
   8   4   2     1901.66     1828.06    316.67 o
   9   4   2      118.23      118.37     15.84 o
  10   4   2       12.24       61.15     17.62 o
  11   4   2     6794.84     6378.07    448.50 o
  12   4   2     1256.28     1100.12     85.85 o
  13   4   2     2450.42     2498.21    167.24 o
  14   4   2      243.84      308.63     35.57 o
  15   4   2      631.48      654.83     64.93 o
  16   4   2      630.98      730.45     52.45 o
  17   4   2     1079.71     1244.28     99.07 o
  18   4   2      161.61      222.11     50.44 o
  19   4   2       24.72       56.22     26.90 o
 -20   5   2        5.07      -30.98     30.98 o
 -19   5   2      535.01      563.03     49.13 o
 -18   5   2       51.03       69.66     44.64 o
 -17   5   2      480.03      417.90     36.58 o
 -16   5   2      115.07      146.41     27.34 o
 -15   5   2      879.77      871.49     52.22 o
 -14   5   2     1242.91     1150.87     82.46 o
 -13   5   2     4608.07     4066.34    246.45 o
 -12   5   2       35.25       22.63     40.73 o
 -11   5   2      374.30      343.12     75.09 o
 -10   5   2    11957.10    10563.43   1419.99 o
  -9   5   2     3883.88     3430.27    300.33 o
  -8   5   2    13675.66    12992.86   1175.25 o
  -7   5   2     6268.31     5574.41    490.15 o
  -6   5   2     2090.38     1922.51    107.67 o
  -5   5   2      132.11      212.75     29.62 o
  -4   5   2     5366.21     6355.95    286.17 o
  -3   5   2       98.09      127.76     19.47 o
  -2   5   2      917.76     1026.90     36.34 o
  -1   5   2     1639.52     1999.73     44.33 o
   0   5   2      688.41      755.92     21.16 o
   1   5   2      581.25      679.46     21.64 o
   2   5   2      529.36      433.21     63.18 o
   3   5   2    10228.03     9939.59    753.39 o
   4   5   2    25575.79    25823.99   2619.15 o
   5   5   2    17686.10    18540.74   1630.07 o
   6   5   2    12105.40    12686.48   1323.01 o
   7   5   2      840.59     1009.03    102.33 o
   8   5   2      208.57      224.43     52.17 o
   9   5   2    13109.83    11872.90   1591.18 o
  10   5   2     5880.75     5305.87    671.01 o
  11   5   2     4288.87     3974.01    321.18 o
  12   5   2     1404.04     1255.28     91.52 o
  13   5   2     1039.36     1035.03    106.85 o
  14   5   2       99.82      114.96     18.40 o
  15   5   2     1888.68     1866.15    136.50 o
  16   5   2        5.38      113.49     61.94 o
  17   5   2       10.65       71.61     27.77 o
  18   5   2      255.23      333.94     27.87 o
 -19   6   2      131.84      190.26     50.17 o
 -18   6   2       67.84      124.18     23.38 o
 -17   6   2       44.73       43.93     25.07 o
 -16   6   2     1011.26     1071.07     40.45 o
 -15   6   2      199.77      194.03     22.59 o
 -14   6   2      538.40      596.08     65.82 o
 -13   6   2     1465.10     1387.89    172.02 o
 -12   6   2      556.08      541.72     42.23 o
 -11   6   2     5521.80     4814.45    315.62 o
 -10   6   2     1925.55     1720.04    122.10 o
  -9   6   2        0.97        1.82     35.88 o
  -8   6   2      510.19      559.46     30.64 o
  -7   6   2    16278.56    15935.40   1192.42 o
  -6   6   2       53.56      233.25     40.09 o
  -5   6   2     7700.60     7562.66    365.97 o
  -4   6   2       53.25      168.91     46.21 o
  -3   6   2      540.16      609.34     26.67 o
  -2   6   2      304.13      276.76     21.90 o
  -1   6   2     2954.04     3060.11     43.38 o
   0   6   2     2115.17     2375.23     40.36 o
   1   6   2     9270.55    10512.64    289.13 o
   2   6   2     2755.38     2982.29    163.02 o
   3   6   2     9997.58    10424.88    786.31 o
   4   6   2      103.80      177.51     30.04 o
   5   6   2      696.35      919.74     62.95 o
   6   6   2     4100.70     4322.15    309.45 o
   7   6   2    17865.19    18153.03   1268.31 o
   8   6   2     1302.26     1227.05    110.19 o
   9   6   2     5908.99     5664.75    572.43 o
  10   6   2      915.03      885.12     83.68 o
  11   6   2      726.03      596.24     42.42 o
  12   6   2     3202.59     2878.87    229.51 o
  13   6   2      774.33      719.05     65.83 o
  14   6   2      117.38      116.21     20.94 o
  15   6   2      246.26      298.80     45.30 o
  16   6   2      203.24      233.93     53.64 o
  17   6   2      203.73      204.87     15.58 o
  18   6   2      342.91      380.50     56.69 o
 -18   7   2       75.01       63.94     28.47 o
 -17   7   2      194.74      191.59     17.50 o
 -16   7   2        6.67      -18.25     18.25 o
 -15   7   2      224.51      204.95     19.17 o
 -14   7   2       56.13       88.06     19.76 o
 -13   7   2      768.95      687.75     81.15 o
 -12   7   2      118.39      143.49     45.16 o
 -11   7   2      353.31      405.91     48.07 o
 -10   7   2        2.59       53.77     20.04 o
  -9   7   2     1888.69     1692.80    154.92 o
  -8   7   2      522.58      522.84     71.19 o
  -7   7   2      814.32      836.43     47.12 o
  -6   7   2     1901.95     1816.74    131.10 o
  -5   7   2    23371.78    23930.37    916.58 o
  -4   7   2     2194.47     2391.13     89.33 o
  -3   7   2     9433.20    10246.67    256.52 o
  -2   7   2      283.53      418.87     25.51 o
  -1   7   2     8716.59     9462.69    145.27 o
   0   7   2     4063.88     4564.70     62.84 o
   1   7   2    30796.44    33945.68   1259.57 o
   2   7   2     8071.67     8260.38    298.09 o
   3   7   2     8118.35     8502.58    543.90 o
   4   7   2      610.58      635.07     60.44 o
   5   7   2     2059.64     2240.71    181.99 o
   6   7   2        9.88       41.57     33.22 o
   7   7   2      895.06      964.62     92.52 o
   8   7   2       21.42       44.94     17.47 o
   9   7   2      208.08      222.59     32.10 o
  10   7   2        8.83       23.95     16.22 o
  11   7   2       22.55       54.21     23.01 o
  12   7   2      193.72      206.98     37.08 o
  13   7   2     1189.61     1136.37     89.66 o
  14   7   2      576.23      605.45     59.84 o
  15   7   2      671.16      708.33     52.90 o
  16   7   2      107.64      107.28     37.77 o
 -16   8   2      115.53      157.14     49.71 o
 -15   8   2      779.92      664.19     62.74 o
 -14   8   2      593.21      491.02     25.66 o
 -13   8   2       84.10       90.15     33.81 o
 -12   8   2      718.27      652.58     52.34 o
 -11   8   2     1768.80     1672.65    162.23 o
 -10   8   2       55.75       71.00     22.06 o
  -9   8   2       25.89       16.46     23.39 o
  -8   8   2     1621.01     1502.58    102.92 o
  -7   8   2     3253.67     3078.88    238.33 o
  -6   8   2     3007.06     2861.53    128.25 o
  -5   8   2       88.47      147.77     24.37 o
  -4   8   2      300.19      366.97     49.38 o
  -3   8   2     5049.72     5502.23     90.21 o
  -2   8   2      131.30      200.89     19.35 o
  -1   8   2     6530.31     7475.27    174.78 o
   0   8   2        8.14       43.43     32.72 o
   1   8   2      727.58      692.59     40.01 o
   2   8   2      281.15      333.58     19.26 o
   3   8   2     4935.01     5064.87    255.74 o
   4   8   2      426.96      517.80     21.16 o
   5   8   2      164.75      256.60     18.45 o
   6   8   2       16.26       25.42     42.35 o
   7   8   2     2395.87     2183.80    101.29 o
   8   8   2      660.92      731.35     82.51 o
   9   8   2      171.88      224.86     21.03 o
  10   8   2      966.64     1000.29    124.06 o
  11   8   2     2055.00     1897.67    224.54 o
  12   8   2      317.66      349.07     25.81 o
  13   8   2      846.37      851.75     99.90 o
  14   8   2       53.69       30.16     21.20 o
  15   8   2      168.25      133.21     38.11 o
 -15   9   2      229.33      180.24     30.87 o
 -14   9   2        9.67      -50.43     50.43 o
 -13   9   2      879.78      757.42     69.37 o
 -12   9   2        9.07       24.41     21.35 o
 -11   9   2       12.05       -4.30     22.81 o
 -10   9   2       12.40       23.30     31.05 o
  -9   9   2     3293.80     3237.13    178.50 o
  -8   9   2       35.51       90.32     22.10 o
  -7   9   2     3358.75     3200.51    199.87 o
  -6   9   2       87.05       85.82     17.80 o
  -5   9   2       61.89      103.34     21.11 o
  -4   9   2       35.15      101.59     20.22 o
  -3   9   2      262.07      247.50     16.81 o
  -2   9   2        0.01       45.42     24.42 o
  -1   9   2       63.60       84.87     20.46 o
   0   9   2      225.07      221.95     35.59 o
   1   9   2      691.99      654.45     29.65 o
   2   9   2       55.36       91.75     21.08 o
   3   9   2     5869.53     5771.45    323.29 o
   4   9   2       58.36      137.31     20.15 o
   5   9   2     6908.57     6604.24    497.41 o
   6   9   2       12.77       62.54     46.89 o
   7   9   2        3.41       36.26     30.29 o
   8   9   2       43.56       89.28     22.18 o
   9   9   2     3617.56     3198.71    139.99 o
  10   9   2        2.03       26.33     31.49 o
  11   9   2     1759.89     1685.34    120.99 o
  12   9   2       46.91       89.48     26.41 o
  13   9   2       49.90       18.05     17.43 o
 -12  10   2      110.86      126.32     24.69 o
 -11  10   2      334.79      298.14     29.25 o
 -10  10   2        1.37       32.71     31.84 o
  -9  10   2       37.02       20.02     24.69 o
  -8  10   2      682.67      586.61     73.32 o
  -7  10   2     1282.54     1166.45     48.42 o
  -6  10   2     1232.28     1080.14     67.59 o
  -5  10   2       77.54      123.20     33.44 o
  -4  10   2      244.63      218.26     20.05 o
  -3  10   2     1930.99     1761.61     27.87 o
  -2  10   2      224.99      240.53     22.07 o
  -1  10   2     1634.29     1501.33     42.92 o
   0  10   2      122.79      129.96     22.64 o
   1  10   2      134.84      215.04     21.82 o
   2  10   2      128.02      183.72     17.84 o
   3  10   2     1774.78     1739.81    117.70 o
   4  10   2      324.00      290.53     23.81 o
   5  10   2       76.21      143.55     21.19 o
   6  10   2       36.62        2.22     21.65 o
   7  10   2      514.94      577.95     26.27 o
   8  10   2      234.92      235.03     28.14 o
   9  10   2      113.45      168.33     21.94 o
  10  10   2      300.75      261.52     22.23 o
  11  10   2      416.66      425.77     45.47 o
  -9  11   2      160.06      134.54     26.62 o
  -8  11   2       13.67        2.93     18.98 o
  -7  11   2      194.63      249.42     28.36 o
  -6  11   2       69.01       60.14     19.52 o
  -5  11   2     2244.01     2116.91    116.78 o
  -4  11   2      102.46       80.93     22.80 o
  -3  11   2      959.70      873.79     65.56 o
  -2  11   2        4.27       92.20     20.83 o
  -1  11   2     1215.25     1134.94     56.93 o
   0  11   2      364.62      297.89     28.59 o
   1  11   2     3168.74     3062.41    108.02 o
   2  11   2       72.73      132.81     20.26 o
   3  11   2     1014.87      933.95     38.20 o
   4  11   2        3.52       31.27     17.72 o
   5  11   2      113.94      142.10     41.87 o
   6  11   2       15.35       23.89     30.22 o
   7  11   2       93.75       64.56     21.35 o
   8  11   2       66.57       58.76     21.76 o
  -4  12   2       36.52       76.54     45.14 o
  -3  12   2        7.76       11.96     19.11 o
  -2  12   2      119.66       76.97     18.14 o
  -1  12   2        6.69       35.67     22.95 o
   0  12   2        0.14       -1.12     32.43 o
   1  12   2      152.66      163.52     25.22 o
   2  12   2       65.27       50.10     19.95 o
 -21   0   3      155.27      179.63     42.21 o
 -19   0   3     1150.03     1280.66     33.44 o
 -17   0   3       21.37      114.82     38.27 o
 -15   0   3     4017.12     3521.86     49.56 o
 -13   0   3      733.48      635.25     30.48 o
 -11   0   3     3472.88     2840.37     48.65 o
  -9   0   3      636.77     1729.61     46.24 o
  -7   0   3    59543.46    38130.08    137.52 o
  -3   0   3     1248.63     1103.69     58.61 o
   3   0   3    14234.33    12703.56     81.23 o
   5   0   3    25062.37    24694.30    709.28 o
   7   0   3     1733.54     1697.69     70.66 o
   9   0   3     1245.18     1241.67     29.96 o
  11   0   3     5315.22     5150.99     55.79 o
  13   0   3    12491.79    11290.83     60.72 o
  15   0   3     1118.56     1158.88     45.25 o
  17   0   3     1723.10     1632.75     46.28 o
  19   0   3      907.56      896.48     34.40 o
 -22   1   3       38.73       52.64     21.67 o
 -21   1   3      354.42      551.63     29.11 o
 -20   1   3        0.21       -1.69     49.06 o
 -19   1   3       29.43       61.37     70.66 o
 -18   1   3      567.95      723.34     91.37 o
 -17   1   3     1138.36     1332.33     29.89 o
 -16   1   3     2491.58     2384.76    106.11 o
 -15   1   3       46.57      103.53     55.45 o
 -14   1   3     1775.67     1464.28     90.71 o
 -13   1   3     7669.45     7267.85    264.20 o
 -12   1   3      106.80      238.04    110.43 o
 -11   1   3     8275.03     6677.23    344.28 o
 -10   1   3     4807.29     3943.67    344.45 o
  -9   1   3     9910.59     7822.78     57.11 o
  -8   1   3    12226.87    10148.85     73.40 o
  -7   1   3    38749.73    29984.35   3881.57 o
  -6   1   3    10631.38     8299.41    881.64 o
  -5   1   3      159.02      119.35     41.75 o
  -4   1   3     1631.90     1251.25     86.27 o
  -3   1   3    64675.46    62368.01   1546.23 o
  -2   1   3     1857.16     1988.85    106.12 o
  -1   1   3     1864.16     2265.73     57.51 o
   0   1   3     3661.78     4576.98    383.06 o
   1   1   3    69965.99    91878.66   8255.73 o
   2   1   3     2129.31     2141.71    180.23 o
   3   1   3    19915.16    19769.36   1400.60 o
   4   1   3      509.73      507.49     35.37 o
   5   1   3    26298.45    24178.43    980.80 o
   6   1   3      478.95      442.87     25.18 o
   7   1   3    43803.18    41886.84    927.27 o
   8   1   3     4641.57     4747.60    192.70 o
   9   1   3       63.68      144.57     19.77 o
  10   1   3    10216.64    10566.16    646.59 o
  11   1   3    16132.48    15535.67    177.76 o
  12   1   3     2850.35     2949.11    143.23 o
  13   1   3      510.03      434.20     21.98 o
  14   1   3       42.84       68.20     21.59 o
  15   1   3     1749.39     1783.40     32.39 o
  16   1   3     1127.23     1171.51     32.00 o
  17   1   3      635.53      603.50     25.43 o
  18   1   3      514.07      536.17     37.33 o
  19   1   3      454.54      487.45     55.00 o
  20   1   3       28.87       87.07     44.16 o
 -22   2   3       12.52       18.64     22.67 o
 -21   2   3       64.89      146.93     44.81 o
 -20   2   3       13.39        9.12     24.17 o
 -19   2   3      919.87      992.33     48.81 o
 -18   2   3        9.95        4.47     23.00 o
 -17   2   3        7.77       44.40     17.30 o
 -16   2   3      146.66      102.33     20.33 o
 -15   2   3     4325.64     3637.10    101.58 o
 -14   2   3      613.94      490.68     65.15 o
 -13   2   3     2484.59     1998.47     69.50 o
 -12   2   3     2131.03     1822.33    118.32 o
 -11   2   3     5890.64     4639.48    327.42 o
 -10   2   3    10283.72     8063.33    393.11 o
  -9   2   3    28989.90    23054.39   1762.00 o
  -8   2   3     3543.88     2719.89    150.09 o
  -7   2   3     3974.15     3302.15    213.41 o
  -6   2   3     4336.62     3674.30    291.12 o
  -5   2   3      897.23      682.09     38.44 o
  -4   2   3     1597.39     1359.68     40.84 o
  -3   2   3     1161.05     1068.95     21.17 o
  -2   2   3    10018.61    10741.08    406.86 o
  -1   2   3     4651.75     5613.72    108.89 o
   0   2   3      193.16      286.97     23.33 o
   1   2   3    33063.36    40332.39   3786.59 o
   2   2   3     6207.65     6574.37   1183.33 o
   3   2   3    92060.03   106928.95   9439.55 o
   4   2   3    12666.04    13014.80   1226.77 o
   5   2   3    41466.86    42950.83   3332.11 o
   6   2   3      518.80      549.11     25.35 o
   7   2   3    19230.83    18966.10   1077.56 o
   8   2   3     3752.64     3745.97    223.80 o
   9   2   3    58713.57    58397.07   2381.93 o
  10   2   3     2818.60     2672.47    175.24 o
  11   2   3     3035.53     2709.52    146.25 o
  12   2   3       27.05      146.54     46.80 o
  13   2   3     4286.66     4279.64    151.15 o
  14   2   3       18.67        9.56     37.87 o
  15   2   3     1320.66     1212.87     33.31 o
  16   2   3      179.13      291.53     24.99 o
  17   2   3      766.38      887.52     31.27 o
  18   2   3      195.59      272.28     99.15 o
  19   2   3      478.68      582.14     26.53 o
  20   2   3        1.09      -22.48     24.87 o
 -21   3   3      190.07      204.56     35.26 o
 -20   3   3       48.53       89.63     54.05 o
 -19   3   3      155.62      223.21     18.83 o
 -18   3   3        6.47       -4.45     26.72 o
 -17   3   3     1763.86     1818.81     76.05 o
 -16   3   3       87.95      189.55     33.11 o
 -15   3   3     1120.49     1055.73     39.89 o
 -14   3   3     1830.56     1542.44     86.82 o
 -13   3   3     1162.63     1173.93     22.01 o
 -12   3   3     1985.43     1658.14     58.09 o
 -11   3   3     2273.79     2001.21     61.39 o
 -10   3   3     3399.71     2962.86    139.75 o
  -9   3   3     1174.84     1002.50     83.28 o
  -8   3   3    27596.74    23419.77   2008.93 o
  -7   3   3     6144.95     5388.45    520.76 o
  -6   3   3    16390.53    13852.67    734.84 o
  -5   3   3    21307.79    18920.20    903.01 o
  -4   3   3     4917.63     4268.41    163.13 o
  -3   3   3    82161.06    99407.41   2129.30 o
  -2   3   3    54224.14    67856.61   1244.97 o
  -1   3   3    20702.20    24223.52    114.62 o
   0   3   3      328.60      466.17     38.46 o
   1   3   3    32876.21    38932.82   3290.19 o
   2   3   3    21392.67    25852.33   1989.07 o
   3   3   3    32585.65    33746.77   3928.44 o
   4   3   3     6505.40     6540.56   1100.31 o
   5   3   3      106.50      132.68     54.18 o
   6   3   3     4650.27     4495.34    555.61 o
   7   3   3     1976.19     1674.99    216.45 o
   8   3   3     3364.41     3537.26    204.92 o
   9   3   3     5320.57     5157.66    306.14 o
  10   3   3      176.58      230.89     34.67 o
  11   3   3    11751.59    11670.06    776.45 o
  12   3   3      166.21      239.13     23.03 o
  13   3   3       25.19       36.09     54.07 o
  14   3   3      337.77      384.65     28.78 o
  15   3   3     2804.40     2936.44    147.14 o
  16   3   3       66.49      114.54     20.68 o
  17   3   3     1500.62     1492.72    111.52 o
  18   3   3      218.19      333.20     54.47 o
  19   3   3       47.41       55.29     59.76 o
 -21   4   3       31.97       15.39     21.54 o
 -20   4   3      402.04      440.86     23.59 o
 -19   4   3      187.93      179.66     31.00 o
 -18   4   3      341.06      334.55     21.60 o
 -17   4   3       28.87       52.94     18.56 o
 -16   4   3      355.16      361.04     34.11 o
 -15   4   3      976.63      798.02     23.56 o
 -14   4   3     4125.36     3976.31    111.95 o
 -13   4   3      131.29       93.51     25.05 o
 -12   4   3      421.60      452.23     54.34 o
 -11   4   3     5012.43     4430.62    250.51 o
 -10   4   3     1053.85      900.59     90.92 o
  -9   4   3     2895.55     2597.38    254.28 o
  -8   4   3      773.90      727.52     62.04 o
  -7   4   3    18394.07    15685.67   1319.28 o
  -6   4   3    16053.63    15519.78    664.20 o
  -5   4   3    35584.10    34930.64   1358.13 o
  -4   4   3     2338.02     2481.51    102.84 o
  -3   4   3      869.08     1015.49     38.70 o
  -2   4   3    10501.79    12463.70    161.13 o
  -1   4   3    57609.04    74093.16   1232.94 o
   0   4   3    48729.69    62552.81    765.00 o
   1   4   3    42744.75    51844.30   2546.28 o
   2   4   3     9992.81    11856.00   1294.87 o
   3   4   3     1486.45     1820.22    138.03 o
   4   4   3     1072.91     1191.88     87.70 o
   5   4   3    11996.18    12445.97   1425.11 o
   6   4   3      131.16      171.17     25.77 o
   7   4   3     1205.96     1279.03    204.92 o
   8   4   3     2259.46     1866.65    236.57 o
   9   4   3     1331.27     1193.95    152.41 o
  10   4   3       39.38       95.10     17.53 o
  11   4   3      880.62      737.28     66.10 o
  12   4   3     5367.54     5147.15    429.40 o
  13   4   3     1965.23     1912.07    101.16 o
  14   4   3     3211.10     3183.43    225.40 o
  15   4   3       76.94       91.03     45.12 o
  16   4   3        4.43       80.00     26.91 o
  17   4   3      824.92      794.22     41.58 o
  18   4   3      502.69      498.87     21.97 o
  19   4   3      188.52      269.76     25.18 o
 -20   5   3       61.02      158.89     24.92 o
 -19   5   3       13.04       52.12     65.66 o
 -18   5   3      316.03      328.90     26.14 o
 -17   5   3       61.59      114.32     30.65 o
 -16   5   3     1162.13     1018.90    108.68 o
 -15   5   3      212.99      240.13     26.29 o
 -14   5   3        5.70       56.35     18.41 o
 -13   5   3     3393.17     3205.55    290.22 o
 -12   5   3     3754.30     3558.07    145.19 o
 -11   5   3     2185.71     1770.02    196.00 o
 -10   5   3     2821.11     2436.64    239.18 o
  -9   5   3     1125.92     1037.80     48.93 o
  -8   5   3      986.09      891.07     77.00 o
  -7   5   3    17684.10    16340.19    925.72 o
  -6   5   3     2101.96     1861.61     71.00 o
  -5   5   3     5087.25     5025.74    214.61 o
  -4   5   3      272.48      301.80     17.57 o
  -3   5   3      573.13      607.47     22.71 o
  -2   5   3      125.39      252.88     18.35 o
  -1   5   3      353.74      371.10     25.10 o
   0   5   3    13248.33    15391.15    333.53 o
   1   5   3     6698.47     7087.21    308.94 o
   2   5   3     8223.35     9199.53    698.30 o
   3   5   3       56.65       86.38     18.35 o
   4   5   3     5466.52     5967.67    497.34 o
   5   5   3    15946.88    15782.36   1192.49 o
   6   5   3    30056.44    30386.29   3698.34 o
   7   5   3    19018.55    17676.77   2067.25 o
   8   5   3     2348.04     2278.28    341.11 o
   9   5   3      504.04      461.67     57.25 o
  10   5   3     7070.04     6645.33    642.59 o
  11   5   3     1552.96     1364.79    160.08 o
  12   5   3     4599.16     4182.74    367.13 o
  13   5   3      328.12      350.39     27.44 o
  14   5   3       63.06       85.51     24.51 o
  15   5   3       26.88       35.16     27.39 o
  16   5   3      752.21      791.12     38.16 o
  17   5   3       26.11      144.07     18.75 o
  18   5   3       35.84       49.24     21.11 o
 -19   6   3      255.12      318.43     21.89 o
 -18   6   3       73.78       60.01     22.17 o
 -17   6   3       33.83       15.86     17.19 o
 -16   6   3      226.11      283.63     51.62 o
 -15   6   3      669.84      652.82     47.33 o
 -14   6   3      647.26      574.29     70.78 o
 -13   6   3     2252.66     2117.15    166.12 o
 -12   6   3     1024.10      980.00    119.80 o
 -11   6   3      242.81      244.79     20.70 o
 -10   6   3    11417.74    10227.88    622.95 o
  -9   6   3      353.90      326.21     22.66 o
  -8   6   3     2780.02     2476.65    213.22 o
  -7   6   3        9.51       37.91     23.33 o
  -6   6   3     4026.79     3968.12    197.06 o
  -5   6   3      570.81      602.05     43.99 o
  -4   6   3     7640.91     7895.07    141.39 o
  -3   6   3     2033.31     2117.67     24.09 o
  -2   6   3      204.69      248.38     18.08 o
  -1   6   3     2416.19     2614.57     39.22 o
   0   6   3      867.40      870.80     20.27 o
   1   6   3      200.82      308.46     27.07 o
   2   6   3     4901.25     5532.27    360.91 o
   3   6   3     3648.36     3805.09    321.06 o
   4   6   3    19472.68    22154.57   1209.59 o
   5   6   3      847.23      909.01    102.27 o
   6   6   3     1400.63     1486.81     89.70 o
   7   6   3     2564.10     2604.28    240.76 o
   8   6   3     6650.90     6618.51    649.61 o
   9   6   3     4947.77     4706.67    492.24 o
  10   6   3     4563.57     4444.07    437.77 o
  11   6   3       79.13       62.59     20.75 o
  12   6   3      109.82      196.68     41.48 o
  13   6   3     1827.60     1814.14    154.55 o
  14   6   3      333.51      327.55     63.09 o
  15   6   3      763.80      779.69     46.95 o
  16   6   3      141.23      171.38     27.23 o
  17   6   3       37.82       43.79     21.57 o
 -18   7   3      126.52      146.17     51.97 o
 -17   7   3      154.49      135.73     36.90 o
 -16   7   3      260.57      209.06     19.26 o
 -15   7   3       49.79      -14.87     18.24 o
 -14   7   3       19.08       46.47     25.52 o
 -13   7   3        3.23        8.02     22.83 o
 -12   7   3      659.91      551.84     46.68 o
 -11   7   3        2.57       12.08     29.45 o
 -10   7   3      414.80      408.55     20.58 o
  -9   7   3        4.95        7.61     28.61 o
  -8   7   3     7533.45     7017.45    429.54 o
  -7   7   3      149.36      174.53     19.75 o
  -6   7   3       74.92      207.46     60.21 o
  -5   7   3     2416.57     2378.36     76.84 o
  -4   7   3    23676.47    24861.85    718.28 o
  -3   7   3     5405.26     5652.03     66.13 o
  -2   7   3    28545.60    33377.14    181.63 o
  -1   7   3     1487.51     1715.77     56.89 o
   0   7   3       23.38      210.01     25.02 o
   1   7   3      397.65      471.97     22.54 o
   2   7   3    15633.09    16683.16    982.50 o
   3   7   3     2095.21     2183.30    224.91 o
   4   7   3     7809.23     7743.96    684.95 o
   5   7   3      952.91      973.76     41.48 o
   6   7   3      180.68      253.59     68.10 o
   7   7   3      312.98      320.37     29.81 o
   8   7   3       57.14      114.78     27.29 o
   9   7   3      929.42      978.55     78.78 o
  10   7   3     1524.07     1365.48    132.48 o
  11   7   3      416.44      449.61     58.34 o
  12   7   3      280.79      323.32     36.00 o
  13   7   3        2.66       13.43     18.14 o
  14   7   3      886.82      826.05     86.97 o
  15   7   3      126.27      138.21     22.61 o
  16   7   3      600.26      615.66     53.60 o
 -17   8   3       22.41       39.18     23.98 o
 -16   8   3      224.94      237.01     19.50 o
 -15   8   3        2.70        3.14     24.35 o
 -14   8   3      965.98      927.48     77.31 o
 -13   8   3      377.70      372.90     19.24 o
 -12   8   3       48.68       40.38     34.96 o
 -11   8   3     1386.60     1290.16     78.20 o
 -10   8   3     1390.60     1277.46    104.88 o
  -9   8   3      748.04      675.68     71.08 o
  -8   8   3      150.04       96.34     40.81 o
  -7   8   3      246.93      258.17     19.38 o
  -6   8   3     2735.94     2744.98    105.01 o
  -5   8   3     1489.74     1633.87     37.10 o
  -4   8   3     1834.06     1842.16     92.34 o
  -3   8   3     1163.88     1175.23     23.70 o
  -2   8   3     3047.29     3334.74     50.20 o
  -1   8   3        5.90       52.58     30.99 o
   0   8   3     6267.83     7196.38    211.75 o
   1   8   3      384.16      418.86     29.77 o
   2   8   3       97.65      247.01     34.85 o
   3   8   3      190.59      220.92     20.26 o
   4   8   3     3657.70     3383.95    345.18 o
   5   8   3      860.48      906.55     51.68 o
   6   8   3      133.31      229.35     30.00 o
   7   8   3      652.77      606.54     25.44 o
   8   8   3     2409.97     2312.97    149.56 o
   9   8   3       11.43       88.74     24.55 o
  10   8   3      769.13      969.12    115.84 o
  11   8   3      186.40      151.74     19.41 o
  12   8   3      919.65      806.66     65.29 o
  13   8   3      287.01      321.77     36.56 o
  14   8   3     1055.68     1027.52     57.49 o
  15   8   3       91.53      104.12     26.49 o
 -15   9   3       40.07       35.00     21.59 o
 -14   9   3       57.57       86.70     21.76 o
 -13   9   3       15.34       60.49     21.18 o
 -12   9   3     1407.11     1351.63     41.13 o
 -11   9   3        1.56       12.47     20.91 o
 -10   9   3      301.26      349.12     31.14 o
  -9   9   3        0.70       -6.89     39.37 o
  -8   9   3     1191.92     1099.60     93.29 o
  -7   9   3        9.80       80.23     18.28 o
  -6   9   3     1729.66     1701.86     77.48 o
  -5   9   3      164.38      160.23     19.13 o
  -4   9   3      223.72      293.39     47.76 o
  -3   9   3      167.81      154.40     18.14 o
  -2   9   3      478.27      511.82     56.58 o
  -1   9   3      119.01      142.88     16.94 o
   0   9   3     3879.61     3730.32     99.45 o
   1   9   3      108.66      126.26     32.16 o
   2   9   3     1079.83     1137.57     93.85 o
   3   9   3       69.51       87.65     19.33 o
   4   9   3     2938.45     2596.37    254.30 o
   5   9   3       19.49      148.21     26.80 o
   6   9   3    10351.96    10049.76    409.14 o
   7   9   3        5.98       71.29     26.41 o
   8   9   3     2331.31     2191.97    107.31 o
   9   9   3        7.61       39.50     25.46 o
  10   9   3      954.80      926.59    135.91 o
  11   9   3        6.49       33.83     21.62 o
  12   9   3     1132.26     1024.43    141.23 o
  13   9   3        2.73       43.27     45.07 o
 -12  10   3        8.89       -5.31     57.23 o
 -11  10   3      659.65      586.26     63.62 o
 -10  10   3      375.75      352.10     25.27 o
  -9  10   3      517.26      456.88     36.72 o
  -8  10   3       17.27       45.29     22.66 o
  -7  10   3       34.87       13.82     36.83 o
  -6  10   3     1438.79     1317.07     36.51 o
  -5  10   3      897.82      766.77     37.73 o
  -4  10   3      685.18      691.97     30.92 o
  -3  10   3      404.31      432.29     29.34 o
  -2  10   3      766.25      835.45     43.98 o
  -1  10   3       50.58       98.64     19.79 o
   0  10   3     2186.60     2092.76     53.64 o
   1  10   3       22.94       49.44     33.57 o
   2  10   3       26.95       68.78     28.35 o
   3  10   3       69.01      125.15     23.24 o
   4  10   3     1329.55     1296.96    163.32 o
   5  10   3      348.67      322.06     23.95 o
   6  10   3      144.46      244.86     25.28 o
   7  10   3       43.64       43.08     21.41 o
   8  10   3      536.54      495.48     52.65 o
   9  10   3        5.17       33.18     17.37 o
  10  10   3      171.89      193.25     21.56 o
  11  10   3       52.72       -0.98     43.18 o
  -9  11   3        1.20       17.66     31.69 o
  -8  11   3      529.91      463.44     18.90 o
  -7  11   3       39.89       27.88     24.93 o
  -6  11   3        8.91       92.09     21.40 o
  -5  11   3       29.38       53.09     18.56 o
  -4  11   3     2283.51     2108.15     34.57 o
  -3  11   3      284.20      296.07     28.78 o
  -2  11   3     3051.24     2931.33     93.65 o
  -1  11   3       64.93       94.28     21.44 o
   0  11   3        7.25      113.28     28.47 o
   1  11   3      205.56      215.87     20.80 o
   2  11   3     1508.91     1341.35     68.33 o
   3  11   3      119.71      124.54     21.64 o
   4  11   3      835.59      832.54    102.42 o
   5  11   3       12.53        7.65     24.74 o
   6  11   3       33.81       95.72     24.35 o
   7  11   3       35.42       90.44     53.47 o
  -3  12   3       99.53       85.19     43.67 o
  -2  12   3        3.43        2.13     21.45 o
  -1  12   3       88.51      114.23     23.06 o
   0  12   3       11.85       41.16     36.67 o
   1  12   3        3.67       20.65     19.14 o
 -22   0   4       86.41       79.50     30.42 o
 -20   0   4       28.57      181.55     40.23 o
 -18   0   4     1521.96     1540.78     44.30 o
 -16   0   4      600.05      512.97     29.48 o
 -14   0   4     1458.51     1201.90     33.50 o
 -12   0   4     2341.37     1978.90     45.47 o
 -10   0   4    13294.54    11268.52     70.97 o
  -8   0   4    29682.29     1557.08     42.02 o
   0   0   4    64521.22    79879.72    337.43 o
   4   0   4    16663.20    16389.20    401.56 o
   6   0   4      973.98     1069.45     30.05 o
   8   0   4     4927.29     4445.35     53.90 o
  10   0   4    11125.86    10153.19    293.90 o
  12   0   4      595.49      650.62     42.26 o
  14   0   4    10519.67    10105.01     57.29 o
  16   0   4     2051.13     2284.46     48.29 o
  18   0   4      469.45      501.89     43.22 o
 -22   1   4       54.35       52.49     19.25 o
 -21   1   4      183.05      216.16     21.43 o
 -20   1   4      553.16      636.15     50.38 o
 -19   1   4      218.61      247.25     55.27 o
 -18   1   4        0.44       -8.21     22.69 o
 -17   1   4       11.76      101.48     66.24 o
 -16   1   4     2806.11     2557.17     75.08 o
 -15   1   4     2417.75     2600.61    119.95 o
 -14   1   4     1500.97     1218.66     67.00 o
 -13   1   4     6723.84     5928.19    245.53 o
 -12   1   4     8190.71     7239.19     71.42 o
 -11   1   4     2924.14     1800.77    573.71 o
 -10   1   4    20444.25    16038.85     75.75 o
  -9   1   4       14.98      101.29     31.89 o
  -8   1   4     2226.09     1604.37    220.98 o
  -7   1   4     1915.47     1495.89     91.62 o
  -6   1   4    47178.35    37751.64    581.35 o
  -5   1   4    13167.69     9243.11    358.61 o
  -4   1   4     1344.51     1110.92    291.45 o
  -3   1   4    28531.04    28614.50    809.15 o
  -2   1   4    16437.96    18475.33   1870.01 o
  -1   1   4      809.56     1114.47     89.83 o
   0   1   4     6408.90     7792.96    292.79 o
   1   1   4      917.01     1055.97     73.14 o
   2   1   4    43055.77    46045.05   3409.63 o
   3   1   4      267.55      276.21     33.62 o
   4   1   4    33433.28    32264.91   1444.53 o
   5   1   4     1479.82     1593.25     73.01 o
   6   1   4     9183.70     8760.04    328.15 o
   7   1   4     6106.33     5689.65    196.74 o
   8   1   4    29742.81    29357.08    889.68 o
   9   1   4       34.81       68.90     43.77 o
  10   1   4     1216.38      979.44     49.10 o
  11   1   4     5120.18     5140.98     89.75 o
  12   1   4     5343.00     5313.55    193.05 o
  13   1   4     5237.28     5526.79    138.51 o
  14   1   4      747.81      716.35     21.93 o
  15   1   4      555.08      709.02     30.21 o
  16   1   4     1470.06     1483.72     27.91 o
  17   1   4       69.98       88.14     80.97 o
  18   1   4      842.70      862.80     27.59 o
  19   1   4      147.65      146.34     32.88 o
 -22   2   4      210.85      226.08     36.40 o
 -21   2   4       52.14       75.89     29.99 o
 -20   2   4       15.77      -19.58     24.17 o
 -19   2   4        1.44       -5.02     70.52 o
 -18   2   4      941.00     1044.60     47.42 o
 -17   2   4       10.17        1.68     24.58 o
 -16   2   4      286.01      298.00     21.18 o
 -15   2   4      128.35      240.25     48.53 o
 -14   2   4     2516.69     2393.07     81.56 o
 -13   2   4     1025.02      903.18     31.03 o
 -12   2   4     8764.35     7146.56    143.47 o
 -11   2   4      277.75      238.67     27.99 o
 -10   2   4     1246.06      885.46     65.54 o
  -9   2   4     7292.86     5818.92    345.27 o
  -8   2   4    25241.91    21181.30    967.38 o
  -7   2   4     4960.87     3615.52   1001.15 o
  -6   2   4     6471.47     4149.41    681.31 o
  -5   2   4     2641.99     2243.86     35.92 o
  -4   2   4      660.15      572.24     67.01 o
  -3   2   4     1314.41     1263.05    191.24 o
  -2   2   4     4483.77     4900.07    780.96 o
  -1   2   4      655.98      838.75     26.48 o
   0   2   4    48696.54    61957.58   1364.25 o
   1   2   4      488.74      585.49     96.32 o
   2   2   4      182.56      222.05     24.09 o
   3   2   4     2779.16     3107.77    249.97 o
   5   2   4    25762.70    26126.62   1654.55 o
   6   2   4   101109.88   115202.44   5805.27 o
   7   2   4     4954.99     4694.16    261.16 o
   8   2   4       13.87       93.19     23.14 o
   9   2   4      778.67      841.73     56.74 o
  10   2   4    27264.57    27825.94   1078.61 o
  11   2   4     1302.44     1213.54     49.52 o
  12   2   4     5377.64     5249.43     88.88 o
  13   2   4       17.06       48.23     20.33 o
  14   2   4     1334.57     1467.04    114.95 o
  15   2   4       15.25       88.32     43.71 o
  16   2   4      557.18      607.10     20.01 o
  17   2   4       44.23       85.09     63.30 o
  18   2   4      417.64      464.14     47.63 o
  19   2   4      198.49      125.28     25.24 o
 -21   3   4        9.55       59.14     29.54 o
 -20   3   4      568.36      694.81    109.59 o
 -19   3   4        3.60       29.02     18.67 o
 -18   3   4       32.28       99.06     90.92 o
 -17   3   4       53.07       59.85     39.79 o
 -16   3   4     2097.51     2086.82     21.72 o
 -15   3   4       82.09       15.00     44.71 o
 -14   3   4     2673.73     2368.35    572.77 o
 -13   3   4     1993.33     1950.34     31.73 o
 -12   3   4      146.03      220.31     92.77 o
 -11   3   4    13487.96     9159.29   2406.99 o
 -10   3   4     2301.89     2023.29    212.85 o
  -9   3   4     1736.15     1480.87     70.27 o
  -8   3   4     9854.43     8603.91    732.48 o
  -7   3   4    28195.58    22455.23    948.92 o
  -6   3   4    25693.72    22216.16    422.78 o
  -5   3   4    31793.12    31247.61    882.67 o
  -4   3   4     1822.70     1791.41     36.97 o
  -3   3   4      670.51      654.67     26.90 o
  -2   3   4    75445.54    99276.94   2446.54 o
  -1   3   4     9180.13    10356.53    176.62 o
   0   3   4    44326.76    54662.61    444.80 o
   1   3   4     1273.84     1660.46    102.80 o
   2   3   4     2519.01     2999.65    285.38 o
   3   3   4     4710.02     5173.73    809.27 o
   4   3   4     9053.08     8659.16   1201.69 o
   5   3   4     4944.59     4689.77    662.60 o
   6   3   4     1065.76     1064.22    127.68 o
   7   3   4      790.62      831.72     38.65 o
   8   3   4     4554.78     4419.22    240.81 o
   9   3   4      966.07     1034.23     78.86 o
  10   3   4     1282.00     1181.28     79.24 o
  11   3   4      198.64      185.07     20.13 o
  12   3   4    10947.33    11008.98    573.50 o
  13   3   4       33.56       44.66     47.07 o
  14   3   4     1442.32     1533.88    129.28 o
  15   3   4      993.57     1115.44     22.39 o
  16   3   4      922.69      919.83     59.70 o
  17   3   4      740.38      771.02     51.20 o
  18   3   4      909.90      867.66    140.10 o
  19   3   4        1.28       90.27     30.30 o
 -21   4   4       22.89       87.83     17.51 o
 -20   4   4        0.71       36.43     21.07 o
 -19   4   4      367.26      489.16     33.53 o
 -18   4   4      327.03      292.56     39.80 o
 -17   4   4     1145.27     1253.03     51.66 o
 -16   4   4       27.65       45.30     38.67 o
 -15   4   4      273.09      283.29     29.50 o
 -14   4   4      855.36      740.14    184.10 o
 -13   4   4     1171.31     1165.89     25.38 o
 -12   4   4      231.60      248.01     23.02 o
 -11   4   4     1305.78     1389.65     68.04 o
 -10   4   4     9109.54     7829.62    235.34 o
  -9   4   4      600.79      508.20     44.51 o
  -8   4   4    11842.26    10668.60    675.69 o
  -7   4   4     1478.00     1397.63     76.32 o
  -6   4   4     2551.61     2466.37     49.33 o
  -5   4   4    19247.03    18822.59    691.71 o
  -4   4   4    64683.23    69434.20   2776.48 o
  -3   4   4    16142.45    18312.66    398.72 o
  -2   4   4    27921.22    33027.63    656.06 o
  -1   4   4      573.99      744.20     67.02 o
   0   4   4     6372.92     7191.54    413.00 o
   1   4   4    22886.37    25550.54   1956.78 o
   2   4   4    34670.30    40819.57   1808.32 o
   3   4   4    10006.25    11313.30    801.35 o
   4   4   4     1645.17     1717.48    165.48 o
   5   4   4     1439.30     1485.61    245.35 o
   6   4   4     1661.37     1458.91    193.38 o
   7   4   4      589.88      554.85     52.93 o
   8   4   4      424.52      401.74     33.04 o
   9   4   4     8020.98     7406.34    795.88 o
  10   4   4     1585.11     1472.72    154.74 o
  11   4   4     2228.41     2153.04    171.04 o
  12   4   4      125.89      168.30     29.47 o
  13   4   4     1568.92     1610.85    167.44 o
  14   4   4     2134.38     2127.15    140.21 o
  15   4   4     2177.74     2323.95    132.70 o
  16   4   4      264.70      374.71     80.11 o
  17   4   4      248.64      380.97     35.98 o
  18   4   4      254.12      310.88     67.64 o
 -20   5   4       55.26      163.32     28.35 o
 -19   5   4      230.46      229.38     29.54 o
 -18   5   4        0.77      -22.90     24.36 o
 -17   5   4      169.44      244.89     24.17 o
 -16   5   4      372.38      272.87     25.04 o
 -15   5   4     2379.01     1763.95    291.29 o
 -14   5   4        7.93       -8.39     62.78 o
 -13   5   4      377.54      306.09     26.01 o
 -12   5   4     2998.22     2690.52    150.85 o
 -11   5   4     2839.82     2564.99    206.11 o
 -10   5   4    10438.92     9603.53    748.14 o
  -9   5   4     3920.85     3842.94    286.22 o
  -8   5   4       28.62       23.23     19.57 o
  -7   5   4     1025.21     1005.99     45.33 o
  -6   5   4     7313.93     6790.87    303.97 o
  -5   5   4      119.98      158.58     22.82 o
  -4   5   4     3899.35     3981.96    111.31 o
  -3   5   4     3727.28     4283.12     83.39 o
  -2   5   4      218.53      329.24     21.57 o
  -1   5   4     1243.34     1529.92     50.22 o
   0   5   4     4353.62     4616.07    228.16 o
   1   5   4    16093.11    17233.41   1110.97 o
   2   5   4    22887.26    25124.80   2415.96 o
   3   5   4    21526.48    23140.49   1092.87 o
   4   5   4     8549.87     9042.08    760.32 o
   5   5   4       58.49      245.49     56.94 o
   6   5   4     2832.09     2819.65    292.07 o
   7   5   4    20387.04    19948.28   2404.46 o
   8   5   4    14290.97    13085.63   1606.88 o
   9   5   4     7896.05     6846.12    810.41 o
  10   5   4     3347.81     3079.13    304.44 o
  11   5   4     1532.54     1505.50    166.59 o
  12   5   4      207.70      192.34     33.42 o
  13   5   4     3615.80     3567.83    343.37 o
  14   5   4       16.24       25.86     20.01 o
  15   5   4       26.16      102.70     21.53 o
  16   5   4      297.99      292.62     31.04 o
  17   5   4      539.26      574.71     70.49 o
  18   5   4       84.25      144.27     32.39 o
 -19   6   4       19.42       15.85     21.62 o
 -18   6   4      436.64      601.99     39.34 o
 -17   6   4       44.13       18.08     17.42 o
 -16   6   4      163.30      205.11     21.30 o
 -15   6   4      166.45      249.64     47.50 o
 -14   6   4       23.53      102.28     42.15 o
 -13   6   4     2091.63     1757.82    152.94 o
 -12   6   4      642.55      589.00     80.53 o
 -11   6   4       17.04       75.93     28.36 o
 -10   6   4      237.93      282.80     46.51 o
  -9   6   4     8129.46     7208.87    390.71 o
  -8   6   4      449.59      458.48     37.15 o
  -7   6   4     8501.35     7723.83    315.99 o
  -6   6   4      551.60      526.21     28.12 o
  -5   6   4      610.60      591.90     35.76 o
  -4   6   4      393.62      427.92     35.04 o
  -3   6   4     2416.87     2474.55     74.63 o
  -2   6   4     1287.96     1396.17     19.71 o
  -1   6   4     2009.03     2236.60     47.05 o
   0   6   4     3090.94     3290.12    165.45 o
   1   6   4     7873.66     8283.61    486.47 o
   2   6   4      356.02      353.68     18.68 o
   3   6   4     1325.48     1559.74     54.17 o
   4   6   4     4696.38     5057.15    406.76 o
   5   6   4    23914.58    27328.68   1854.23 o
   6   6   4     2788.79     3047.95    284.73 o
   7   6   4     6558.28     6695.66    534.94 o
   8   6   4      954.27      914.37     84.76 o
   9   6   4     1296.24     1243.56    130.71 o
  10   6   4     3594.09     3345.75    274.08 o
  11   6   4     2083.34     1900.96    167.62 o
  12   6   4      536.02      546.98     82.38 o
  13   6   4       77.60      106.56     21.39 o
  14   6   4      383.78      399.22     49.75 o
  15   6   4      291.59      308.73     19.08 o
  16   6   4      413.75      465.66     58.68 o
  17   6   4       79.19      105.30     19.11 o
 -18   7   4       13.39       69.50     39.05 o
 -17   7   4      171.11      189.27     33.13 o
 -16   7   4       70.48      149.02     32.12 o
 -15   7   4      633.03      601.72     53.59 o
 -14   7   4      283.60      285.61     23.59 o
 -13   7   4      260.05      182.92     37.88 o
 -12   7   4      103.99      127.78     32.81 o
 -11   7   4     1943.37     1590.58    127.82 o
 -10   7   4       61.88       96.79     25.36 o
  -9   7   4       86.51      130.23     20.49 o
  -8   7   4      890.00      907.61     45.85 o
  -7   7   4    15769.48    16091.19    881.46 o
  -6   7   4     1198.80     1271.16     45.94 o
  -5   7   4     7680.56     7958.20    240.20 o
  -4   7   4      656.20      740.77     60.30 o
  -3   7   4     5884.19     6210.05     71.91 o
  -2   7   4     7504.48     8095.30    121.93 o
  -1   7   4    35822.57    40669.40   1105.74 o
   0   7   4     4190.25     4307.72    154.87 o
   1   7   4     6882.52     7088.72    468.62 o
   2   7   4      115.17      195.18     51.10 o
   3   7   4     1884.37     2174.05    256.64 o
   4   7   4      157.74      243.02     24.42 o
   5   7   4     1993.02     2108.21     82.12 o
   6   7   4       23.07       35.33     22.44 o
   7   7   4      102.54      150.05     47.86 o
   8   7   4       45.33       53.98     22.90 o
   9   7   4       80.31       73.08     25.07 o
  10   7   4      363.81      373.86     52.59 o
  11   7   4     2208.40     1895.19    141.44 o
  12   7   4      908.50      866.01     74.64 o
  13   7   4     1006.77     1047.18     86.57 o
  14   7   4      168.39      232.23     50.16 o
  15   7   4      154.06      118.78     19.75 o
 -17   8   4      230.81      230.41     22.38 o
 -16   8   4      370.63      369.98     19.51 o
 -15   8   4        3.01       17.24     43.58 o
 -14   8   4       46.67      105.76     23.97 o
 -13   8   4     1134.92     1088.11    135.07 o
 -12   8   4       44.66       71.06     20.71 o
 -11   8   4      127.77      123.95     20.84 o
 -10   8   4     1778.55     1662.18    145.73 o
  -9   8   4     1090.10     1059.62     71.56 o
  -8   8   4     2265.96     2166.24     85.42 o
  -7   8   4      416.19      412.94     25.09 o
  -6   8   4      466.72      478.55     40.55 o
  -5   8   4     3905.41     3907.47     86.64 o
  -4   8   4      161.75      150.40     22.25 o
  -3   8   4     4794.18     5124.98    129.85 o
  -2   8   4      932.71      971.27     26.83 o
  -1   8   4      756.76      770.77     20.01 o
   0   8   4      541.98      583.65     43.68 o
   1   8   4     7897.29     8188.43    512.19 o
   2   8   4       22.05       70.30     18.63 o
   3   8   4      295.96      427.97     40.25 o
   4   8   4        3.90      -19.06     38.99 o
   5   8   4     2713.15     2592.09    172.19 o
   6   8   4      179.46      326.97     75.45 o
   7   8   4      397.68      410.11     19.42 o
   8   8   4      575.84      557.24     69.43 o
   9   8   4     1971.55     1868.75     99.96 o
  10   8   4      340.72      318.70     24.82 o
  11   8   4     1273.35     1226.56    104.08 o
  12   8   4       10.91       50.39     18.46 o
  13   8   4      201.46      171.17     34.01 o
  14   8   4       36.68      100.30     19.43 o
 -15   9   4      299.59      193.00     28.37 o
 -14   9   4        6.34       19.97     36.69 o
 -13   9   4       69.43       66.49     24.73 o
 -12   9   4        4.64       14.54     36.59 o
 -11   9   4     1544.18     1555.53     38.13 o
 -10   9   4        3.40       26.66     37.89 o
  -9   9   4     1220.05     1134.26     56.09 o
  -8   9   4       50.72       87.31     18.87 o
  -7   9   4      211.31      183.74     18.24 o
  -6   9   4        0.97       95.81     18.22 o
  -5   9   4      451.96      452.59     25.17 o
  -4   9   4        5.89       -1.35     19.69 o
  -3   9   4       52.16       52.11     19.83 o
  -2   9   4      163.62      213.48     21.11 o
  -1   9   4      111.41      140.10     20.72 o
   0   9   4      149.83      150.15     17.63 o
   1   9   4     5183.84     5201.65    332.68 o
   2   9   4      104.18      136.05     20.13 o
   3   9   4     7912.40     7698.54    781.62 o
   4   9   4        0.08      -11.62     37.66 o
   5   9   4       10.72       64.03     45.04 o
   6   9   4        0.27       18.30     20.56 o
   7   9   4     5499.26     5222.82    431.12 o
   8   9   4      125.90      182.43     28.66 o
   9   9   4     3076.85     2822.54    239.45 o
  10   9   4       31.47       37.78     24.08 o
  11   9   4       13.16      -19.10     19.10 o
  12   9   4       23.01       -9.64     17.45 o
 -13  10   4      209.19      118.24     25.60 o
 -12  10   4        3.23       46.21     21.42 o
 -11  10   4        0.97       52.01     21.07 o
 -10  10   4      395.25      334.14     22.26 o
  -9  10   4      730.65      714.60     61.75 o
  -8  10   4     1167.25      940.76     64.74 o
  -7  10   4       81.20      134.81     24.89 o
  -6  10   4      338.30      291.46     22.17 o
  -5  10   4     1275.46     1331.06     24.52 o
  -4  10   4      103.16       75.71     22.31 o
  -3  10   4     1781.23     1638.41     37.53 o
  -2  10   4      295.55      260.48     20.31 o
  -1  10   4      188.26      189.54     21.94 o
   0  10   4       35.20       46.51     34.53 o
   1  10   4     2324.00     2178.04    129.08 o
   2  10   4       49.04       47.07     21.56 o
   3  10   4      129.67      176.09     29.58 o
   4  10   4       66.21      120.78     25.28 o
   5  10   4      732.87      706.96     27.66 o
   6  10   4      377.06      395.37     34.40 o
   7  10   4      212.38      197.07     26.78 o
   8  10   4      173.58      208.76     24.72 o
   9  10   4      390.34      318.77     24.95 o
  10  10   4       30.51       46.74     25.07 o
  -9  11   4       27.35       32.76     21.18 o
  -8  11   4       10.07       27.49     17.43 o
  -7  11   4     1393.18     1176.77     32.66 o
  -6  11   4       63.07       77.13     31.31 o
  -5  11   4      638.53      633.87     37.63 o
  -4  11   4        9.25       65.00     20.31 o
  -3  11   4      866.73      838.35     45.66 o
  -2  11   4      297.40      314.58     22.07 o
  -1  11   4     3085.97     2876.24    150.46 o
   0  11   4      105.06       97.44     30.82 o
   1  11   4     1120.39      949.14     62.17 o
   2  11   4        3.72       13.63     19.70 o
   3  11   4      136.35      118.95     21.76 o
   4  11   4       53.34       56.46     24.40 o
   5  11   4      179.71      256.76     55.20 o
   6  11   4       16.97        3.11     21.22 o
   7  11   4        9.51       -1.94     26.84 o
 -21   0   5      369.34      478.22     42.23 o
 -19   0   5        1.55       74.58     38.27 o
 -17   0   5     2394.85     2322.59     45.39 o
 -15   0   5     3028.71     2974.49     47.47 o
 -13   0   5     9860.29     7752.46     52.47 o
 -11   0   5     4775.87     3827.42     42.87 o
  -9   0   5    21086.62      489.18     35.02 o
  -7   0   5    85893.24    66095.98    191.68 o
  -5   0   5       28.51       44.17     41.22 o
   1   0   5     1890.60     1980.24     35.04 o
   3   0   5    34521.39    36876.02    563.34 o
   5   0   5      921.33      974.84     25.29 o
   7   0   5      382.29      412.06     70.75 o
   9   0   5    12663.84    11768.50     45.73 o
  11   0   5    20056.39    19121.07    725.93 o
  13   0   5      247.09      197.35     43.20 o
  15   0   5     4435.54     4565.83     55.48 o
  17   0   5     2259.48     2403.06     49.28 o
  19   0   5       94.92      179.61     43.18 o
 -22   1   5        4.85       19.87     24.55 o
 -21   1   5       57.93       67.96     61.59 o
 -20   1   5      154.69      249.01     21.18 o
 -19   1   5      636.80      565.56     20.05 o
 -18   1   5      828.67      904.37     59.09 o
 -17   1   5      211.42      225.43     52.67 o
 -16   1   5      803.68      684.95     29.97 o
 -15   1   5     1784.18     1652.76     22.37 o
 -14   1   5       99.63      140.91     23.61 o
 -13   1   5     4361.72     3622.76    204.36 o
 -12   1   5     2588.10     1930.20    432.35 o
 -11   1   5     4877.98     3570.54    121.65 o
 -10   1   5    10122.72     7898.67     91.49 o
  -9   1   5    27617.54    23296.30   1722.72 o
  -8   1   5     9913.17     7283.35    176.37 o
  -7   1   5       25.10      108.52     58.39 o
  -6   1   5     7212.32     5508.92     76.83 o
  -5   1   5    28730.49    22098.22    921.94 o
  -4   1   5     1971.32     1612.92    135.14 o
  -3   1   5      948.12     1100.87    100.82 o
  -2   1   5    21472.44    23221.94   2479.43 o
  -1   1   5    36229.03    44614.20   2211.51 o
   0   1   5    17185.30    21224.21    597.05 o
   1   1   5    19516.10    23129.78   1180.21 o
   2   1   5       78.24      155.61     18.99 o
   3   1   5    21812.70    22131.73   1150.23 o
   4   1   5     2167.68     2188.55    137.76 o
   5   1   5    62551.39    65476.07   3655.16 o
   6   1   5      398.49      461.17     25.60 o
   7   1   5      294.58      397.37     20.98 o
   8   1   5     7052.54     7120.63    280.16 o
   9   1   5    15363.95    15430.18    528.52 o
  10   1   5     3878.47     3759.94    168.52 o
  11   1   5     1502.54     1390.60     48.42 o
  12   1   5      177.27      196.77     23.79 o
  13   1   5     4132.84     4190.31    146.20 o
  14   1   5     1932.71     2095.11     82.04 o
  15   1   5      946.14     1017.66     26.88 o
  16   1   5      842.71      895.17     26.88 o
  17   1   5      964.52     1006.89     27.38 o
  18   1   5      100.06      131.66     21.85 o
  19   1   5      879.89      874.98     52.58 o
 -22   2   5        2.59      110.48     59.58 o
 -21   2   5      374.55      382.46     55.20 o
 -20   2   5       24.60       67.31     20.48 o
 -19   2   5       53.76      119.33     44.55 o
 -18   2   5       32.38       38.33     22.85 o
 -17   2   5     1187.02     1106.88     53.11 o
 -16   2   5        8.52       41.13     43.27 o
 -15   2   5     2447.21     2273.12     63.87 o
 -14   2   5      826.23      745.67     41.20 o
 -13   2   5     9129.31     8121.06     87.03 o
 -12   2   5     2060.57     1819.38     32.81 o
 -11   2   5    13463.32    11173.87    126.83 o
 -10   2   5      935.00      795.05     55.13 o
  -9   2   5      952.41      749.02     30.24 o
  -8   2   5     1735.00     1277.69     40.51 o
  -7   2   5    13677.23    11362.70    439.84 o
  -6   2   5     8679.09     6615.48    286.13 o
  -5   2   5       53.16       68.37     22.29 o
  -4   2   5       43.55       94.17     21.19 o
  -3   2   5     1328.59     1535.11     84.47 o
  -2   2   5      640.83      735.59     51.47 o
  -1   2   5    17920.98    21204.10    516.63 o
   0   2   5    11424.55    14324.29    139.27 o
   2   2   5    11754.65    13478.09    957.85 o
   3   2   5    48928.49    54715.99   3985.98 o
   4   2   5      125.98      221.73     31.43 o
   5   2   5    37959.04    39689.59   2343.78 o
   6   2   5     6791.90     6936.15    524.69 o
   7   2   5    81075.91    85523.48   3708.42 o
   8   2   5     6415.95     6145.89    309.12 o
   9   2   5     7031.41     6623.99    212.91 o
  10   2   5      268.23      317.67     41.08 o
  11   2   5     5829.02     6033.06    319.54 o
  12   2   5      118.02      205.48     48.04 o
  13   2   5     1542.93     1581.29     23.60 o
  14   2   5       31.38      106.23     40.77 o
  15   2   5      725.55      869.81     48.17 o
  16   2   5      223.49      324.82     24.53 o
  17   2   5      619.23      580.02     34.39 o
  18   2   5       14.50       -4.83     30.51 o
  19   2   5      218.04      156.27     80.01 o
 -22   3   5       76.80      103.29     30.94 o
 -21   3   5        7.35      -27.43     37.25 o
 -20   3   5        2.11      -10.84     50.87 o
 -19   3   5      837.97      929.29     76.32 o
 -18   3   5        5.30       34.10     33.02 o
 -17   3   5      574.47      567.36     21.79 o
 -16   3   5      289.71      316.18     27.31 o
 -15   3   5      266.35      278.21     45.98 o
 -14   3   5     1435.03     1115.49     26.59 o
 -13   3   5     3036.50     2650.31    108.32 o
 -12   3   5     1855.72     1623.19     77.93 o
 -11   3   5     1290.91      956.45     24.63 o
 -10   3   5    16091.39    12799.34     47.65 o
  -9   3   5     2324.63     1977.72    514.67 o
  -8   3   5    11590.83     8972.34    447.46 o
  -7   3   5    11562.66     9187.55    195.01 o
  -6   3   5     8439.65     7556.78    119.17 o
  -5   3   5    43834.90    44104.55    261.06 o
  -4   3   5    23872.29    25243.34    885.80 o
  -3   3   5     2866.07     3092.65    115.73 o
  -2   3   5     1031.22     1138.31     29.61 o
  -1   3   5    31088.63    37893.54   1207.72 o
   0   3   5    12343.24    14298.00   1134.98 o
   1   3   5    46400.03    58869.69   2946.26 o
   2   3   5     1685.74     1736.29    202.75 o
   3   3   5      549.87      546.34     88.44 o
   4   3   5     4661.74     4741.35    668.54 o
   5   3   5     6949.17     7654.82    655.26 o
   6   3   5     4048.35     4393.05    372.43 o
   7   3   5     2880.57     2720.49    145.33 o
   8   3   5      115.14       75.19     36.88 o
   9   3   5     9530.27     9603.14    454.25 o
  10   3   5      301.46      291.66     28.70 o
  11   3   5       31.18       60.91     18.33 o
  12   3   5      745.58      797.25     31.28 o
  13   3   5     6682.67     6905.31    279.05 o
  14   3   5      235.05      321.37     19.59 o
  15   3   5     2269.68     2471.33    127.73 o
  16   3   5      452.51      520.46     28.73 o
  17   3   5      143.77      151.38     25.31 o
  18   3   5      623.91      642.52     22.69 o
 -21   4   5       62.73      153.77     75.34 o
 -20   4   5      128.02      203.24     49.03 o
 -19   4   5        9.01       11.05     18.14 o
 -18   4   5      196.84      278.53     32.69 o
 -17   4   5      460.70      474.40     26.86 o
 -16   4   5     1496.46     1599.53    206.26 o
 -15   4   5      385.77      280.07     30.16 o
 -14   4   5      199.47      134.39     88.36 o
 -13   4   5     6860.58     6501.89     41.65 o
 -12   4   5      105.43      101.52     35.76 o
 -11   4   5     2516.06     2229.64     30.31 o
 -10   4   5       46.72      103.73     31.53 o
  -9   4   5     2493.02     1995.53    113.81 o
  -8   4   5     5123.28     4232.45    290.67 o
  -7   4   5    41585.50    38951.31   1333.45 o
  -6   4   5     1260.29     1330.59     41.75 o
  -5   4   5      936.76     1015.52     32.55 o
  -4   4   5    24440.60    25239.94   1034.86 o
  -3   4   5    23540.92    25272.29   1067.57 o
  -2   4   5    45451.61    56306.23   1171.27 o
  -1   4   5    35370.88    42086.43   1798.81 o
   0   4   5     2978.85     3494.35    250.47 o
   1   4   5      111.71      189.16     23.06 o
   2   4   5     5369.45     5900.85    359.42 o
   3   4   5    10748.51    11898.03   1174.09 o
   4   4   5     1993.84     1828.01    197.09 o
   5   4   5       97.32      109.00     17.48 o
   6   4   5     1301.21     1121.49    124.29 o
   7   4   5      475.85      465.20     60.14 o
   8   4   5      137.07      234.97     53.80 o
   9   4   5     1189.84     1055.41    134.22 o
  10   4   5     5685.92     5205.08    532.09 o
  11   4   5     3610.49     3376.42    367.72 o
  12   4   5     4391.22     4327.80    463.50 o
  13   4   5       28.91      111.87     35.55 o
  14   4   5        3.58       63.01     39.43 o
  15   4   5     1549.33     1482.39    151.90 o
  16   4   5     1067.93     1007.78     74.09 o
  17   4   5      621.95      594.34     61.68 o
  18   4   5      130.66      216.05     58.08 o
 -20   5   5       87.53      176.51     41.14 o
 -19   5   5       50.28       66.25     20.70 o
 -18   5   5      611.07      589.32     39.10 o
 -17   5   5       25.26       44.29     40.45 o
 -16   5   5       90.63      -15.54     91.28 o
 -15   5   5      518.98      566.47    116.91 o
 -14   5   5     2450.16     2491.95     52.52 o
 -13   5   5     1394.15     1144.75     41.15 o
 -12   5   5     1084.32      911.29     28.49 o
 -11   5   5     3859.91     3192.07    194.93 o
 -10   5   5      866.40      820.77     67.36 o
  -9   5   5     9786.91     8490.56    445.60 o
  -8   5   5      531.30      592.76     29.51 o
  -7   5   5     2385.90     2221.37    131.98 o
  -6   5   5      901.57      899.12     27.59 o
  -5   5   5      130.17      182.69     20.26 o
  -4   5   5      130.54      183.78     23.10 o
  -3   5   5      295.24      344.27     22.42 o
  -2   5   5    12477.97    14520.20    406.79 o
  -1   5   5     1524.94     1618.47     76.47 o
   0   5   5    13336.19    14827.25    974.12 o
   1   5   5       86.88      101.86     31.03 o
   2   5   5     5261.25     5590.83    142.98 o
   3   5   5    18171.24    19483.97   1376.37 o
   4   5   5    34720.45    38639.50   3626.88 o
   5   5   5    22648.79    23754.40   2426.85 o
   6   5   5     6081.68     5718.13    588.51 o
   7   5   5      920.47      896.49     87.75 o
   8   5   5     8324.04     7474.49    751.29 o
   9   5   5     3352.23     3158.39    300.77 o
  10   5   5     9323.48     8728.49   1025.86 o
  11   5   5      882.42      882.99     93.53 o
  12   5   5       21.87       87.44     28.61 o
  13   5   5       58.73       82.02     24.48 o
  14   5   5     1412.90     1422.12    105.11 o
  15   5   5        9.33       52.43     22.52 o
  16   5   5       61.28      154.19     32.15 o
  17   5   5      370.83      411.90     26.92 o
 -19   6   5       11.75       87.50     21.42 o
 -18   6   5       30.44       19.07     24.53 o
 -17   6   5      149.41      188.64     30.19 o
 -16   6   5      373.09      333.54     24.69 o
 -15   6   5     1023.14      961.11     43.96 o
 -14   6   5      801.01      842.29     24.97 o
 -13   6   5       23.52       10.34     27.40 o
 -12   6   5     4803.11     4175.31    264.40 o
 -11   6   5       17.20       63.41     41.08 o
 -10   6   5     1206.80     1049.99     77.08 o
  -9   6   5      545.91      478.41     52.48 o
  -8   6   5     6391.45     5731.67    315.39 o
  -7   6   5       53.15       86.20     21.23 o
  -6   6   5     6873.08     6651.37    195.58 o
  -5   6   5     2709.26     2958.70     99.65 o
  -4   6   5      138.87      256.32     46.22 o
  -3   6   5     2463.08     2701.38     81.61 o
  -2   6   5     1350.53     1497.64     31.00 o
  -1   6   5      265.94      319.34     19.92 o
   0   6   5     3389.23     4008.11    260.99 o
   1   6   5     8250.82     9114.08    841.71 o
   2   6   5    15447.89    18865.64    907.29 o
   3   6   5     2900.50     3339.48    178.35 o
   4   6   5      721.82      876.94     51.24 o
   5   6   5     2575.07     2941.18    250.66 o
   6   6   5    12046.55    12865.24   1181.13 o
   7   6   5     5342.46     5219.27    446.79 o
   8   6   5     5004.58     4798.30    459.99 o
   9   6   5       31.97      111.10     34.56 o
  10   6   5       53.75       90.27     19.74 o
  11   6   5     2211.44     2054.95    167.36 o
  12   6   5      587.26      534.26     45.18 o
  13   6   5      984.00      869.02     80.75 o
  14   6   5      241.29      297.67     54.90 o
  15   6   5       20.02       46.55     17.22 o
  16   6   5      577.54      610.23     54.50 o
 -18   7   5      204.55      217.09     50.06 o
 -17   7   5        7.34       21.13     23.59 o
 -16   7   5        5.32       21.62     23.37 o
 -15   7   5       15.40       44.26     27.50 o
 -14   7   5     1330.10     1074.06     57.64 o
 -13   7   5       97.62       53.59     32.76 o
 -12   7   5        2.39        9.81     24.29 o
 -11   7   5       99.71      135.79     34.62 o
 -10   7   5     4602.55     3775.04    313.37 o
  -9   7   5       83.03       71.59     18.56 o
  -8   7   5      414.97      368.47     21.88 o
  -7   7   5     1964.64     1863.19     95.75 o
  -6   7   5     9680.80    10264.21    310.34 o
  -5   7   5     3179.02     3094.88     87.19 o
  -4   7   5    20845.26    22071.52    564.07 o
  -3   7   5      215.82      246.31     31.04 o
  -2   7   5      160.71      301.49     34.75 o
  -1   7   5     1062.88     1044.34     27.61 o
   0   7   5    14124.75    15140.19    901.04 o
   1   7   5     4099.06     4267.37    302.56 o
   2   7   5     8210.98     8748.06    739.81 o
   3   7   5      977.90     1089.12     24.37 o
   4   7   5      104.47      196.74     24.16 o
   5   7   5      206.90      278.99     39.30 o
   6   7   5       26.82      102.22     49.31 o
   7   7   5      174.84      200.57     18.76 o
   8   7   5     1784.02     1546.25    157.28 o
   9   7   5      223.78      247.23     53.37 o
  10   7   5      257.37      387.33     62.78 o
  11   7   5       43.18       47.60     17.09 o
  12   7   5     1664.79     1430.31    114.11 o
  13   7   5      527.68      421.62     26.65 o
  14   7   5     1586.41     1526.71    108.68 o
  15   7   5      216.09      247.73     67.12 o
 -17   8   5       10.85       31.01     44.96 o
 -16   8   5      804.69      594.64     47.01 o
 -15   8   5      180.79      181.90     21.43 o
 -14   8   5        2.77       54.78     24.24 o
 -13   8   5     1236.35     1193.54     54.55 o
 -12   8   5     1139.33     1035.35     93.11 o
 -11   8   5      355.59      364.40     58.77 o
 -10   8   5      204.60      206.12     20.82 o
  -9   8   5       12.50       32.60     23.65 o
  -8   8   5     2319.84     2098.89     86.34 o
  -7   8   5     2550.56     2375.16    114.62 o
  -6   8   5      661.94      676.24     27.66 o
  -5   8   5     2051.21     1959.66     54.80 o
  -4   8   5     2428.40     2380.10     70.81 o
  -3   8   5      261.53      340.49     28.35 o
  -2   8   5     5597.45     6051.87    138.39 o
  -1   8   5        1.48       24.33     25.07 o
   0   8   5       47.95      134.96     21.81 o
   1   8   5        0.64       39.94     23.37 o
   2   8   5     3800.40     3645.32    279.36 o
   3   8   5       93.23      223.40     40.63 o
   4   8   5      398.03      502.07     25.14 o
   5   8   5       35.91       50.52     24.14 o
   6   8   5     2867.30     2677.02     98.71 o
   7   8   5       60.08      112.51     35.54 o
   8   8   5      281.48      296.30     21.59 o
   9   8   5      173.67      190.57     24.65 o
  10   8   5     1344.04     1204.78    110.76 o
  11   8   5      209.83      230.40     28.34 o
  12   8   5     1303.88     1241.22    112.17 o
  13   8   5      144.80      224.32     20.12 o
 -15   9   5       10.81       10.44     38.94 o
 -14   9   5      765.63      652.86     23.40 o
 -13   9   5        1.01       -2.72     33.36 o
 -12   9   5      105.58      106.18     26.10 o
 -11   9   5        7.61       45.43     28.75 o
 -10   9   5      948.21      941.03     82.31 o
  -9   9   5        0.25       85.13     21.67 o
  -8   9   5     1381.89     1278.06     67.33 o
  -7   9   5       71.08       98.45     27.06 o
  -6   9   5       80.44       71.50     18.01 o
  -5   9   5      152.90      186.64     31.21 o
  -4   9   5       53.17       73.90     19.97 o
  -3   9   5       43.34       61.19     20.46 o
  -2   9   5     1511.62     1498.91     46.90 o
  -1   9   5       54.98       89.21     21.25 o
   0   9   5     1009.09     1081.95     62.74 o
   1   9   5       61.04       75.83     18.23 o
   2   9   5     2775.60     2624.99    258.77 o
   3   9   5       59.51      108.47     27.19 o
   4   9   5    11381.84    11465.28    498.77 o
   5   9   5        5.02       74.68     24.40 o
   6   9   5     2685.61     2751.67    145.30 o
   7   9   5       89.18      188.97     22.84 o
   8   9   5     1334.09     1246.65    174.41 o
   9   9   5       26.72       42.68     21.80 o
  10   9   5     2090.08     1835.19    119.02 o
  11   9   5       18.57       44.33     52.03 o
  12   9   5       43.27       56.46     41.49 o
 -13  10   5      195.30      146.06     36.05 o
 -12  10   5      343.77      260.99     34.99 o
 -11  10   5      329.97      278.51     25.27 o
 -10  10   5        1.76       -2.61     25.49 o
  -9  10   5       83.09       27.19     44.91 o
  -8  10   5     1143.61      994.88     38.33 o
  -7  10   5      706.39      680.94     37.29 o
  -6  10   5      444.99      441.08     22.57 o
  -5  10   5      927.39      826.80     31.93 o
  -4  10   5      756.30      659.39     21.97 o
  -3  10   5       78.99       47.90     19.34 o
  -2  10   5     1970.53     1898.33     91.58 o
  -1  10   5       89.25      103.47     22.65 o
   0  10   5       23.20       53.56     24.48 o
   1  10   5        1.88       -3.85     27.90 o
   2  10   5     1400.33     1322.12    130.53 o
   3  10   5       28.60       87.18     21.88 o
   4  10   5      165.94      168.65     43.31 o
   5  10   5        6.46       31.53     25.93 o
   6  10   5      641.60      620.84     21.71 o
   7  10   5       11.15       -3.33     33.22 o
   8  10   5      122.06      194.51     35.82 o
   9  10   5       58.27       73.58     27.76 o
  -9  11   5       20.76       38.79     24.21 o
  -8  11   5       29.99       -7.51     36.12 o
  -7  11   5       35.05       52.09     20.05 o
  -6  11   5     1212.20     1104.91     30.38 o
  -5  11   5      168.66      178.43     20.06 o
  -4  11   5     1831.87     1703.24     75.19 o
  -3  11   5        8.91       31.40     19.11 o
  -2  11   5       26.28       12.70     20.43 o
  -1  11   5      140.50      129.13     22.42 o
   0  11   5     1377.09     1230.73     75.55 o
   1  11   5      119.11      108.77     20.46 o
   2  11   5      922.13      847.29     22.09 o
   3  11   5        4.67       15.89     23.41 o
   4  11   5       63.37       70.39     63.55 o
   5  11   5       46.33       80.06     55.88 o
   6  11   5        4.75       50.94     44.62 o
 -22   0   6        2.01      -24.78     49.55 o
 -20   0   6     1246.46     1336.92    164.28 o
 -18   0   6      170.48      207.13     40.25 o
 -16   0   6     1576.47     1623.30     43.34 o
 -14   0   6     4492.12     3610.13     41.71 o
 -12   0   6     2141.63     1845.13     44.45 o
 -10   0   6     9718.19      191.83     30.45 o
  -8   0   6    11250.28     8419.64     68.81 o
  -6   0   6    65730.10    53437.90    173.27 o
  -4   0   6    49563.53    42140.99   3692.66 o
  -2   0   6    41534.25    46625.38   1886.90 o
   2   0   6    11935.22    12450.27    116.87 o
   4   0   6      474.96      536.12     24.09 o
   6   0   6     6577.00     6005.09     66.79 o
   8   0   6     7719.83     7303.18     40.19 o
  10   0   6     4002.94     4344.95    178.05 o
  12   0   6    15632.45    16772.25    870.76 o
  14   0   6     4216.70     4147.50     54.47 o
  16   0   6      508.65      570.71     43.22 o
  18   0   6     1225.06     1284.49     46.23 o
 -22   1   6      257.16      294.49     45.59 o
 -21   1   6       48.12       98.67     32.74 o
 -20   1   6       12.16       96.13     24.14 o
 -19   1   6       28.29       61.16     38.93 o
 -18   1   6      969.91      907.13     78.46 o
 -17   1   6      970.36     1219.66     68.66 o
 -16   1   6     1525.03     1332.14     20.54 o
 -15   1   6     1404.99     1447.22     71.63 o
 -14   1   6    12667.29    11472.29    414.99 o
 -13   1   6     1268.21     1024.80     18.55 o
 -12   1   6     6062.35     4973.01    367.75 o
 -11   1   6      137.50       82.93     22.52 o
 -10   1   6     1902.68     1657.60    110.64 o
  -9   1   6     1391.54     1016.38     46.37 o
  -8   1   6    35085.66    27714.77   1651.40 o
  -7   1   6    17783.87    12530.18   6968.54 o
  -6   1   6       17.44       84.47     34.02 o
  -5   1   6    15530.99    12869.25    789.74 o
  -4   1   6    21176.32    19368.56    936.69 o
  -3   1   6     7338.43     7881.55    241.82 o
  -2   1   6     5946.88     6769.21    529.14 o
  -1   1   6      671.53      850.51     33.84 o
   0   1   6    30574.94    36345.86    819.81 o
   1   1   6     9116.65    10573.00    396.38 o
   2   1   6    27295.39    30945.23   1485.07 o
   3   1   6      337.04      337.09     19.05 o
   4   1   6     8639.38     8991.30    309.89 o
   5   1   6     1809.78     1808.54     73.59 o
   6   1   6    43878.30    44234.02   1865.03 o
   7   1   6       60.34      100.12     20.48 o
   8   1   6       10.46       -4.95     16.47 o
   9   1   6     2625.72     2805.66     62.41 o
  10   1   6    11168.53    11042.76    296.38 o
  11   1   6     3821.56     4138.43     74.94 o
  12   1   6      936.11      885.52     57.40 o
  13   1   6      609.28      636.10     41.77 o
  14   1   6     2488.51     2972.01    135.66 o
  15   1   6       70.42      112.45     20.82 o
  16   1   6     1176.59     1190.13     31.97 o
  17   1   6      274.54      279.33     22.22 o
  18   1   6      310.72      282.80     25.41 o
 -22   2   6       58.00      110.23     58.60 o
 -21   2   6        1.02       15.27     24.91 o
 -20   2   6      697.77      898.14     67.16 o
 -19   2   6       15.18        1.60     23.74 o
 -18   2   6      194.71      243.71     23.76 o
 -17   2   6       32.09       33.18     34.88 o
 -16   2   6      915.91      985.62     85.93 o
 -15   2   6     1153.51     1107.92     76.04 o
 -14   2   6     4055.99     3929.60    247.92 o
 -13   2   6      195.50      195.33     44.18 o
 -12   2   6      257.36      283.09     31.42 o
 -11   2   6     6006.28     5026.20     68.48 o
 -10   2   6    10270.16     8570.76    162.38 o
  -9   2   6     4435.50     3713.73     33.77 o
  -8   2   6      444.56      270.00     23.37 o
  -7   2   6       66.59      118.40     19.25 o
  -6   2   6      942.31      971.94     63.48 o
  -5   2   6     3255.65     2915.03    153.24 o
  -4   2   6     1962.44     1768.37     79.02 o
  -3   2   6       84.56      114.00     19.76 o
  -2   2   6    40442.18    49055.53    360.02 o
  -1   2   6     3080.11     4029.70     41.87 o
   0   2   6     1159.29     1914.23     72.24 o
   1   2   6     4329.86     5227.61    200.37 o
   2   2   6   111913.23   135222.89    264.37 o
   3   2   6    16093.47    17621.48    981.18 o
   4   2   6    98666.88   116966.77   6379.72 o
   5   2   6     6676.55     6829.70    329.47 o
   6   2   6       34.48       31.38     18.73 o
   7   2   6     1842.34     1941.08     81.98 o
   8   2   6    34793.99    36530.52   1971.57 o
   9   2   6     2124.29     2184.83     60.35 o
  10   2   6     8696.62     8715.76    607.96 o
  11   2   6       45.26       54.15     23.22 o
  12   2   6      533.31      592.38     35.41 o
  13   2   6       66.75      132.87     23.74 o
  14   2   6      839.66      820.17     40.62 o
  15   2   6      170.10      157.24     25.72 o
  16   2   6      322.23      345.28     30.47 o
  17   2   6      380.57      473.79     35.84 o
  18   2   6      582.20      544.98     34.87 o
 -22   3   6      207.32      280.04     38.35 o
 -21   3   6        6.81        8.62     79.28 o
 -20   3   6       21.10       65.70     21.29 o
 -19   3   6       86.69      134.94     24.35 o
 -18   3   6      889.06     1050.61     69.13 o
 -17   3   6      106.89      139.55     27.72 o
 -16   3   6     1935.53     1977.01     57.19 o
 -15   3   6     2362.18     2157.94    229.44 o
 -14   3   6     3276.76     2802.05    358.16 o
 -13   3   6     6278.49     5704.17     39.85 o
 -12   3   6      253.96      228.85     21.17 o
 -11   3   6      103.60       44.06     23.42 o
 -10   3   6     2498.17     2167.94     77.64 o
  -9   3   6    16177.85    13336.85     67.70 o
  -8   3   6    10970.19     8411.88    301.79 o
  -7   3   6    16033.08    13700.43    198.00 o
  -6   3   6     4965.72     4773.40     48.16 o
  -5   3   6     3996.83     3792.51     29.44 o
  -4   3   6    60619.17    66848.45   1810.99 o
  -3   3   6    11328.89    12937.08    323.56 o
  -2   3   6    32668.50    39428.04   2188.78 o
  -1   3   6     7295.91     8862.05     72.42 o
   0   3   6     5355.72     6787.76    391.08 o
   1   3   6     1829.83     2196.24    179.69 o
   2   3   6    14849.59    16551.80   2123.55 o
   3   3   6     1172.99     1371.28    195.19 o
   4   3   6       43.14       74.34     19.72 o
   5   3   6     1234.16     1343.20     99.61 o
   6   3   6     4669.23     4914.97    334.84 o
   7   3   6       58.12       96.82     22.42 o
   8   3   6     6447.08     6513.93    340.23 o
   9   3   6       38.41       60.23     34.78 o
  10   3   6    12655.33    12952.75    624.80 o
  11   3   6       75.83       48.75     23.80 o
  12   3   6     1362.06     1383.32     92.41 o
  13   3   6     1054.34     1177.78    115.33 o
  14   3   6     2002.69     2187.73    137.99 o
  15   3   6      634.77      670.00     50.70 o
  16   3   6     1635.91     1742.05     71.78 o
  17   3   6       17.43       30.72     19.72 o
  18   3   6        3.74       28.28     40.65 o
 -21   4   6      120.15      186.28     34.98 o
 -20   4   6      258.55      313.92     25.25 o
 -19   4   6      515.23      647.60     52.49 o
 -18   4   6        0.87       55.67     21.49 o
 -17   4   6       26.09       28.57     21.72 o
 -16   4   6      890.93      911.58     30.19 o
 -15   4   6     2097.08     2067.44    133.61 o
 -14   4   6      894.95      733.60     54.58 o
 -13   4   6      359.89      339.97     24.50 o
 -12   4   6     1528.00     1567.32     31.69 o
 -11   4   6      552.97      437.03    101.72 o
 -10   4   6     9971.76     7781.62   2039.38 o
  -9   4   6       91.84      140.75     18.56 o
  -8   4   6     2071.10     1690.31     22.18 o
  -7   4   6    11172.47    10135.07    326.63 o
  -6   4   6    19149.07    18203.24    485.43 o
  -5   4   6    13701.60    14999.85    461.64 o
  -4   4   6    19702.78    21126.88    873.47 o
  -3   4   6     1658.15     1735.59     68.70 o
  -2   4   6    10074.24    11262.53    644.63 o
  -1   4   6    39975.81    50576.93   1704.24 o
   0   4   6    29554.75    35435.97   4547.07 o
   1   4   6     6911.64     7624.55    487.48 o
   2   4   6     1332.88     1448.50     79.83 o
   3   4   6      725.18      796.37     79.37 o
   4   4   6      596.12      550.46     54.78 o
   5   4   6       29.46       54.22     17.84 o
   6   4   6      152.38      136.35     16.41 o
   7   4   6     6863.61     6196.34    811.68 o
   8   4   6     2032.13     1868.69    281.68 o
   9   4   6     1328.88     1223.92    127.76 o
  10   4   6      551.37      555.83     73.75 o
  11   4   6     2859.18     2746.07    231.82 o
  12   4   6     3600.96     3305.16    289.11 o
  13   4   6     4346.60     4256.70    324.06 o
  14   4   6      598.35      581.43     61.89 o
  15   4   6      265.10      380.90     46.90 o
  16   4   6      429.50      520.43     90.13 o
  17   4   6      292.64      260.62     22.32 o
 -20   5   6       13.41        9.47     21.19 o
 -19   5   6       90.73      124.38     32.32 o
 -18   5   6       99.47      103.07     19.00 o
 -17   5   6      820.50      878.31     87.97 o
 -16   5   6       18.18       23.72     28.42 o
 -15   5   6       12.40       59.99     22.84 o
 -14   5   6     4580.21     3954.83    283.10 o
 -13   5   6     1280.47     1219.59    318.76 o
 -12   5   6     1327.51      954.25    245.00 o
 -11   5   6      318.42      341.98     31.30 o
 -10   5   6        6.70       59.41     17.46 o
  -9   5   6      648.54      604.24     57.33 o
  -8   5   6     5762.27     5106.31    236.20 o
  -7   5   6      100.70      110.90     16.03 o
  -6   5   6     2264.24     2115.10     59.06 o
  -5   5   6     3142.99     3108.63     95.98 o
  -4   5   6       73.16      156.93     24.23 o
  -3   5   6     1849.20     2006.42     80.23 o
  -2   5   6     1366.07     1401.97     60.05 o
  -1   5   6     8563.61     9224.35    714.01 o
   0   5   6    13056.22    14388.26    219.06 o
   1   5   6    24383.43    28904.88   1044.45 o
   2   5   6     4222.59     4476.77    212.87 o
   3   5   6      236.67      412.89     34.01 o
   4   5   6     5026.90     5074.94    454.33 o
   5   5   6    21290.67    20895.50   2126.42 o
   6   5   6    17543.18    16825.52   1478.45 o
   7   5   6     7361.92     6744.92    718.54 o
   8   5   6     1201.28     1088.54    131.55 o
   9   5   6      490.84      609.07     89.19 o
  10   5   6       94.32      151.46     38.76 o
  11   5   6     3290.93     3169.00    363.38 o
  12   5   6      150.14      225.03     22.10 o
  13   5   6       94.22       95.59     17.85 o
  14   5   6      179.11      202.31     24.37 o
  15   5   6      373.10      386.50     35.98 o
  16   5   6       48.94       96.60     25.66 o
 -19   6   6       83.59      104.12     48.83 o
 -18   6   6      116.09      192.75     39.75 o
 -17   6   6       58.50       59.86     24.48 o
 -16   6   6       18.48       94.29     29.12 o
 -15   6   6     1117.36     1023.39     31.30 o
 -14   6   6      597.00      550.24     19.86 o
 -13   6   6      146.73      179.56     18.65 o
 -12   6   6      491.27      549.54     74.01 o
 -11   6   6     5407.53     4959.72    220.77 o
 -10   6   6       62.69      117.43     17.99 o
  -9   6   6     4957.76     4396.56    244.58 o
  -8   6   6     1535.05     1548.44    100.97 o
  -7   6   6      817.40      896.24     42.73 o
  -6   6   6       58.08       81.17     17.32 o
  -5   6   6     4091.88     3976.07    135.52 o
  -4   6   6     1180.25     1189.13     31.13 o
  -3   6   6      240.76      309.13     18.18 o
  -2   6   6    10865.15    11183.32    396.91 o
  -1   6   6     6648.79     7558.97    529.80 o
   0   6   6     2220.56     2390.21    201.17 o
   1   6   6     3260.69     3783.07    108.00 o
   2   6   6     4414.18     4942.41    215.71 o
   3   6   6    21815.92    24932.30   1319.46 o
   4   6   6     4588.40     4848.63    198.71 o
   5   6   6     5681.52     6140.15    615.54 o
   6   6   6        1.90       21.04     18.90 o
   7   6   6     3146.48     3000.82    366.36 o
   8   6   6     4193.53     4030.08    380.74 o
   9   6   6     3953.65     3850.79    303.52 o
  10   6   6      684.71      716.39     77.45 o
  11   6   6       33.16       12.29     17.62 o
  12   6   6      339.26      295.48     36.40 o
  13   6   6      439.58      434.06     29.07 o
  14   6   6      635.88      661.35     79.98 o
  15   6   6       63.74       91.23     18.76 o
  16   6   6       20.93       20.61     41.22 o
 -18   7   6       34.39       71.73     46.12 o
 -17   7   6      356.53      386.77     69.23 o
 -16   7   6      115.10       57.87     30.18 o
 -15   7   6       30.16       42.00     26.88 o
 -14   7   6      142.59      129.70     20.72 o
 -13   7   6     1436.04     1095.01     90.60 o
 -12   7   6      250.17      223.86     20.70 o
 -11   7   6       13.75       -7.23     24.14 o
 -10   7   6      116.00      123.86     17.00 o
  -9   7   6     5773.01     5432.40    162.82 o
  -8   7   6      261.96      277.71     25.37 o
  -7   7   6     3803.89     3590.37    106.08 o
  -6   7   6     1236.24     1091.96     30.55 o
  -5   7   6     4105.55     4230.61    143.14 o
  -4   7   6     4387.36     4456.45    165.32 o
  -3   7   6    18514.74    20511.22    739.56 o
  -2   7   6     3391.13     3656.47    241.83 o
  -1   7   6     4814.57     5099.54    267.21 o
   0   7   6       43.52       45.54     19.86 o
   1   7   6     1822.57     1737.43    134.98 o
   2   7   6      714.14      804.99     35.65 o
   3   7   6     2038.86     2312.25     60.07 o
   4   7   6      160.22      199.19     23.04 o
   5   7   6      120.53      139.23     20.84 o
   6   7   6       95.46      105.29     18.13 o
   7   7   6      372.08      339.10     38.07 o
   8   7   6     1318.83     1246.18    106.25 o
   9   7   6     2943.23     2703.56    194.69 o
  10   7   6      637.35      598.52     41.45 o
  11   7   6     1230.32     1133.88    107.63 o
  12   7   6      156.23      220.56     26.55 o
  13   7   6      440.66      442.71     42.95 o
  14   7   6       75.23       99.99     20.37 o
 -17   8   6        5.52       34.61     41.70 o
 -16   8   6       67.03       76.51     46.97 o
 -15   8   6      727.54      639.93     31.21 o
 -14   8   6        0.74       32.11     18.33 o
 -13   8   6       59.45       43.09     24.16 o
 -12   8   6      799.09      850.07     54.94 o
 -11   8   6      442.54      474.54     30.38 o
 -10   8   6     1535.12     1472.74     52.69 o
  -9   8   6      222.48      276.81     20.93 o
  -8   8   6      340.37      372.86     26.93 o
  -7   8   6     1749.73     1699.90     62.54 o
  -6   8   6       41.29       82.49     25.90 o
  -5   8   6     2421.28     2405.18     80.15 o
  -4   8   6     1562.75     1498.93     57.61 o
  -3   8   6      810.33      751.48     20.93 o
  -2   8   6      564.08      639.38     44.68 o
  -1   8   6     7602.13     7942.42    533.09 o
   0   8   6        0.28       67.31     40.11 o
   1   8   6       88.70      202.85     20.78 o
   2   8   6       16.91       33.18     20.70 o
   3   8   6     2896.58     2801.85    111.65 o
   4   8   6       14.96       85.95     21.65 o
   5   8   6      456.22      528.51    107.67 o
   6   8   6      495.16      552.16     78.51 o
   7   8   6     2545.61     2458.58    243.93 o
   8   8   6       28.37       67.29     31.04 o
   9   8   6     1280.22     1250.63    109.54 o
  10   8   6       12.73       16.82     21.45 o
  11   8   6      378.55      375.75     43.94 o
  12   8   6       80.79       79.02     22.67 o
  13   8   6     1002.85      888.96     94.22 o
 -15   9   6        6.88       81.73     18.49 o
 -14   9   6       58.70       40.37     38.43 o
 -13   9   6      642.01      672.83     34.78 o
 -12   9   6       17.04       19.13     32.96 o
 -11   9   6      268.74      251.48     23.38 o
 -10   9   6       64.29       86.84     26.91 o
  -9   9   6      304.79      307.50     18.98 o
  -8   9   6        0.64      -18.15     18.15 o
  -7   9   6      260.31      259.79     20.58 o
  -6   9   6        3.88       81.69     30.88 o
  -5   9   6      120.66      141.29     20.54 o
  -4   9   6      177.52      176.57     18.42 o
  -3   9   6       83.24      129.32     21.60 o
  -2   9   6      163.08      147.57     21.96 o
  -1   9   6     3911.56     3617.59    187.93 o
   0   9   6        0.17       48.38     26.34 o
   1   9   6     6919.97     6605.44    631.21 o
   2   9   6        0.42       45.97     54.09 o
   3   9   6        4.68       14.97     36.83 o
   4   9   6       31.87      105.04     25.14 o
   5   9   6     7260.40     7341.67    542.70 o
   6   9   6       22.79      122.71     23.35 o
   7   9   6     4357.51     3893.90    269.43 o
   8   9   6        1.12      129.18     64.34 o
   9   9   6       11.32       65.29     30.03 o
  10   9   6       25.32       22.58     17.32 o
  11   9   6      660.47      660.42     54.03 o
 -12  10   6      263.09      233.72     22.36 o
 -11  10   6      332.43      336.04     25.47 o
 -10  10   6      835.22      631.67     52.49 o
  -9  10   6       55.81       56.22     29.18 o
  -8  10   6      309.33      306.61     32.53 o
  -7  10   6      796.53      817.69     43.69 o
  -6  10   6      207.12      231.71     29.05 o
  -5  10   6     1162.65     1098.25     31.66 o
  -4  10   6      415.25      380.28     29.77 o
  -3  10   6      114.75      139.59     22.81 o
  -2  10   6      170.15      190.60     20.69 o
  -1  10   6     2165.77     1999.19    132.30 o
   0  10   6      137.97      113.20     20.56 o
   1  10   6       69.87      140.47     41.26 o
   2  10   6       35.00      115.20     23.73 o
   3  10   6      730.24      751.85     60.47 o
   4  10   6      223.61      263.51     26.56 o
   5  10   6      264.29      346.36     25.11 o
   6  10   6        0.23        6.47     33.86 o
   7  10   6      587.16      457.05     31.69 o
   8  10   6       14.30       13.05     17.25 o
  -9  11   6      573.39      488.09     24.19 o
  -8  11   6        7.57       18.39     21.67 o
  -7  11   6      217.86      218.32     22.40 o
  -6  11   6        1.41      -23.20     23.37 o
  -5  11   6      401.22      412.84     44.65 o
  -4  11   6      183.26      155.82     24.05 o
  -3  11   6     2062.01     1858.70    111.84 o
  -2  11   6      130.13      128.92     18.64 o
  -1  11   6      645.63      606.49     51.99 o
   0  11   6       73.87       87.09     30.46 o
   1  11   6      174.77      168.72     31.21 o
   2  11   6       68.79       82.17     26.43 o
   3  11   6      211.59      191.47     40.94 o
   4  11   6        4.12       40.93     44.80 o
   5  11   6        8.84        9.54     24.55 o
 -21   0   7       56.78       82.83     24.87 o
 -19   0   7      985.84     1275.93     57.03 o
 -17   0   7      497.58      548.00    130.66 o
 -15   0   7     2993.27     2585.95     60.31 o
 -13   0   7      172.27      164.14     48.11 o
 -11   0   7     2328.47     1467.50    807.75 o
  -9   0   7    33917.87    28668.34    111.00 o
  -7   0   7     1010.56      834.77     43.36 o
  -5   0   7   107549.69    79142.13    239.21 o
  -1   0   7      524.25      573.65     33.00 o
   1   0   7     5827.02     5993.04    210.19 o
   3   0   7     7666.64     8411.59     50.81 o
   5   0   7      509.03      511.87     37.36 o
   7   0   7    21505.78    22278.61    101.91 o
   9   0   7    10260.94     9412.19    187.61 o
  11   0   7     1728.37     1682.66    201.03 o
  13   0   7     7750.45     8185.31     62.88 o
  15   0   7     4013.42     3866.19     42.54 o
  17   0   7       36.99      158.98     43.18 o
 -22   1   7       53.97      120.79     17.58 o
 -21   1   7      615.51      809.76     39.31 o
 -20   1   7      212.10      407.03     24.56 o
 -19   1   7      126.36      120.71     17.37 o
 -18   1   7      145.11      197.00     45.28 o
 -17   1   7     1673.95     1843.37     83.68 o
 -16   1   7       31.90       37.45     50.23 o
 -15   1   7     1143.24     1007.92     20.46 o
 -14   1   7     1824.82     2009.08     45.67 o
 -13   1   7      658.92      703.42     65.87 o
 -12   1   7     4597.00     3958.20    201.44 o
 -11   1   7    14005.70    11746.18    626.47 o
 -10   1   7     4660.64     3825.75    111.65 o
  -9   1   7       72.43      116.86     28.05 o
  -8   1   7     1685.04     1302.43    343.31 o
  -7   1   7     8337.93     5960.82    422.89 o
  -6   1   7     2483.43     1910.95    101.74 o
  -5   1   7    10814.12    10042.86    467.46 o
  -4   1   7    19926.49    19204.66    793.01 o
  -3   1   7    23666.24    24122.50   2237.98 o
  -2   1   7    17560.11    19212.94   1150.61 o
  -1   1   7    25956.60    31644.62    748.95 o
   0   1   7      796.60      897.82     26.26 o
   1   1   7    59410.78    75777.48   2725.20 o
   2   1   7     1753.46     1951.62     69.36 o
   3   1   7    42884.18    46614.24   1887.30 o
   4   1   7      175.97      184.41     20.35 o
   5   1   7      528.61      683.09     24.83 o
   6   1   7     2200.46     2267.78    115.70 o
   7   1   7    28304.04    28102.11    460.92 o
   8   1   7     1829.34     1895.61     84.15 o
   9   1   7     5151.04     4911.69    174.64 o
  10   1   7      311.70      423.56     38.96 o
  11   1   7     5240.30     5448.43    194.78 o
  12   1   7     2225.19     2288.10    105.03 o
  13   1   7     1337.32     1277.67     26.71 o
  14   1   7     1215.41     1406.80     55.87 o
  15   1   7      577.28      685.43     30.57 o
  16   1   7       56.62      101.17     21.51 o
  17   1   7     1405.58     1432.79    142.17 o
  18   1   7        4.09       37.41     27.97 o
 -22   2   7       19.83       82.52     26.35 o
 -21   2   7        5.50       -0.01     39.09 o
 -20   2   7       16.77      -13.87     67.34 o
 -19   2   7      347.06      442.13     49.36 o
 -18   2   7       27.01       32.17     36.83 o
 -17   2   7      243.30      297.81     31.40 o
 -16   2   7      111.36      156.13     16.98 o
 -15   2   7     2301.61     2032.33    524.85 o
 -14   2   7     1770.94     1616.21    107.94 o
 -13   2   7      488.68      462.38     23.99 o
 -12   2   7      299.63      341.28     69.73 o
 -11   2   7       26.83       64.87     23.03 o
 -10   2   7     1941.15     1727.88     86.41 o
  -9   2   7     8219.74     6361.86    211.44 o
  -8   2   7     4084.53     3033.99    202.54 o
  -7   2   7      243.39      309.81     24.91 o
  -6   2   7      141.41      158.56     20.37 o
  -5   2   7     8059.23     7790.38    493.54 o
  -4   2   7      106.61      145.24     21.11 o
  -3   2   7     5079.56     5170.70    245.55 o
  -2   2   7     2610.68     3128.05    803.54 o
  -1   2   7    84304.26   103812.70    232.92 o
   0   2   7     4858.72     5437.32    480.27 o
   1   2   7    14218.62    14361.66   2305.14 o
   2   2   7       27.17      116.93     21.54 o
   3   2   7    22910.54    25414.21   1342.86 o
   4   2   7    13114.44    14205.92    815.54 o
   5   2   7    86496.09    95418.10   5293.17 o
   6   2   7     4516.00     4575.32    202.91 o
   7   2   7     6207.78     5750.09    209.23 o
   8   2   7       68.95       91.65     35.31 o
   9   2   7     1462.81     1609.89     60.42 o
  10   2   7      317.37      384.87     20.79 o
  11   2   7     5657.37     5941.61    256.61 o
  12   2   7       65.50      123.91     20.68 o
  13   2   7      296.29      307.87     36.90 o
  14   2   7       77.69       62.14     27.14 o
  15   2   7      372.05      394.27     60.99 o
  16   2   7       29.24       -2.60     45.95 o
  17   2   7      327.48      385.62     25.61 o
 -22   3   7       13.21       27.21     24.45 o
 -21   3   7      551.11      712.13     35.42 o
 -20   3   7        8.93       64.74     57.59 o
 -19   3   7      202.44      185.45     20.83 o
 -18   3   7      169.78      186.84     39.18 o
 -17   3   7      896.32     1056.88    107.78 o
 -16   3   7      393.34      367.49     63.84 o
 -15   3   7     1045.74     1054.54    131.33 o
 -14   3   7      165.29      250.14     56.45 o
 -13   3   7       24.33       75.42     45.14 o
 -12   3   7     6121.92     5206.77    235.01 o
 -11   3   7     1716.40     1483.53     83.83 o
 -10   3   7     8782.12     7297.50    245.39 o
  -9   3   7     3940.30     3235.55    101.53 o
  -8   3   7      853.58      735.61     21.69 o
  -7   3   7    15832.52    13174.09    439.88 o
  -6   3   7    14137.87    12795.02    331.25 o
  -5   3   7     6851.11     7323.91    200.21 o
  -4   3   7     5820.46     6404.19     39.50 o
  -3   3   7    26883.56    30937.13    590.76 o
  -2   3   7      507.21      671.96     33.68 o
  -1   3   7    52028.42    64577.67   2050.37 o
   0   3   7      141.93      230.56     32.97 o
   1   3   7     1260.76     1842.83    112.86 o
   2   3   7     1171.98     1327.74    145.67 o
   3   3   7     4920.11     5176.43    752.26 o
   4   3   7      363.00      442.96     43.57 o
   5   3   7     1753.18     1837.22    129.29 o
   6   3   7     1336.66     1323.46    113.63 o
   7   3   7     9120.66     9334.09   1015.77 o
   8   3   7      246.30      275.25     17.83 o
   9   3   7       76.18      104.84     29.57 o
  10   3   7      945.03      925.41     41.94 o
  11   3   7     9556.95     9452.84    442.79 o
  12   3   7      544.84      499.35     30.86 o
  13   3   7     3271.85     3406.78    156.11 o
  14   3   7      311.06      439.78     30.99 o
  15   3   7       58.08      124.15     19.40 o
  16   3   7     1292.70     1444.28     68.82 o
  17   3   7      966.70     1053.94     64.62 o
 -21   4   7       14.02       19.01     34.09 o
 -20   4   7      166.31      287.26     18.25 o
 -19   4   7      358.28      287.28     25.29 o
 -18   4   7      766.86      777.35    112.60 o
 -17   4   7       57.50       21.69     20.46 o
 -16   4   7      164.39      292.23     23.77 o
 -15   4   7     2462.11     2405.24    250.66 o
 -14   4   7      640.15      634.48    123.83 o
 -13   4   7      537.87      546.89     29.52 o
 -12   4   7       77.63       62.17     20.09 o
 -11   4   7     2310.56     1992.54     32.80 o
 -10   4   7     1618.48     1327.17     98.59 o
  -9   4   7    13821.88    11621.55    343.14 o
  -8   4   7       50.75       46.65     20.71 o
  -7   4   7      907.96      945.58     49.47 o
  -6   4   7    11710.37    11839.54    141.95 o
  -5   4   7    15281.61    15744.25    373.12 o
  -4   4   7    21920.33    23990.04    755.42 o
  -3   4   7    24156.04    26945.70   1680.22 o
  -2   4   7     1247.50     1471.89     83.29 o
  -1   4   7      251.18      327.62     74.15 o
   0   4   7     9211.03    10257.42    489.75 o
   1   4   7     2231.43     2321.99    129.51 o
   2   4   7     3016.03     3490.48    289.98 o
   3   4   7      298.99      475.41     59.69 o
   4   4   7      812.36      682.57     69.01 o
   5   4   7      243.35      264.44     28.91 o
   6   4   7      566.31      607.42     68.95 o
   7   4   7     5478.55     4885.34    587.48 o
   8   4   7     5649.26     5055.91    630.03 o
   9   4   7     2091.02     1879.39    184.50 o
  10   4   7     4351.65     3856.21    454.27 o
  11   4   7       72.53       36.04     18.10 o
  12   4   7      188.33      211.63     17.72 o
  13   4   7     2478.33     2574.68    221.09 o
  14   4   7     1563.78     1515.76     92.45 o
  15   4   7      894.77      917.29     93.07 o
  16   4   7      341.97      424.40     35.01 o
 -20   5   7      221.27      289.03     38.97 o
 -19   5   7        1.23      -46.40     46.40 o
 -18   5   7        1.75       -7.21     23.02 o
 -17   5   7      530.81      508.22     36.35 o
 -16   5   7      677.86      691.30     54.54 o
 -15   5   7      150.72       98.41     59.39 o
 -14   5   7      153.29      180.77     24.54 o
 -13   5   7      708.73      686.33     25.02 o
 -12   5   7       74.63      181.67     22.69 o
 -11   5   7     6064.42     4900.34    261.09 o
 -10   5   7      452.55      512.58     89.56 o
  -9   5   7     1216.41      929.03    125.49 o
  -8   5   7      774.38      672.34     24.56 o
  -7   5   7      299.71      315.74     24.52 o
  -6   5   7      104.11      128.04     19.13 o
  -5   5   7     2266.02     2406.76    131.65 o
  -4   5   7     6716.94     6838.67    254.39 o
  -3   5   7      179.34      400.25     66.93 o
  -2   5   7    11714.43    12867.10    752.63 o
  -1   5   7       28.61       56.22     22.48 o
   0   5   7     3116.75     3478.68    352.70 o
   1   5   7    19907.56    22851.63   2020.02 o
   2   5   7    29309.45    33436.04   2760.09 o
   3   5   7    13831.06    14600.16   1283.53 o
   4   5   7     7256.72     7254.17    613.17 o
   5   5   7       74.38      121.10     21.77 o
   6   5   7     7963.28     7977.36    745.66 o
   7   5   7     5858.68     5475.21    523.84 o
   8   5   7     7965.29     7570.93    705.99 o
   9   5   7     3498.87     3326.17    423.22 o
  10   5   7       79.78      137.96     38.55 o
  11   5   7       26.94       61.96     17.87 o
  12   5   7     1621.11     1528.24    178.07 o
  13   5   7       11.68      -22.95     22.95 o
  14   5   7      147.69      188.63     31.64 o
  15   5   7      208.22      189.23     31.81 o
  16   5   7      278.91      300.02     38.83 o
 -19   6   7       93.21       91.20     24.98 o
 -18   6   7      102.61       99.31     32.88 o
 -17   6   7      288.18      407.49     39.27 o
 -16   6   7      311.19      379.14     92.30 o
 -15   6   7       10.92      131.76     28.79 o
 -14   6   7     2185.22     2026.56     32.04 o
 -13   6   7       76.44      171.95     28.74 o
 -12   6   7      215.93      184.54     20.72 o
 -11   6   7       46.03       20.78     23.09 o
 -10   6   7     4222.89     3795.76    278.21 o
  -9   6   7       97.23      145.30     17.57 o
  -8   6   7     5113.81     4911.94    131.35 o
  -7   6   7     2395.39     2587.13     90.09 o
  -6   6   7       53.06       96.45     36.12 o
  -5   6   7     3741.73     3716.44    129.42 o
  -4   6   7     2384.31     2617.73     89.98 o
  -3   6   7        8.04       37.34     24.50 o
  -2   6   7     1470.50     1734.12    130.28 o
  -1   6   7     5862.64     6248.28    491.00 o
   0   6   7    11150.13    12398.79    580.64 o
   1   6   7     3418.64     3627.62    135.22 o
   2   6   7       15.76       90.03     33.02 o
   3   6   7      785.92      839.58     66.42 o
   4   6   7    11473.46    12308.09   1147.05 o
   5   6   7     4939.66     5069.49    428.86 o
   6   6   7     6325.01     6358.68    459.16 o
   7   6   7       74.00       81.70     18.48 o
   8   6   7       36.94       95.54     18.78 o
   9   6   7      749.83      714.84     44.69 o
  10   6   7     1202.62     1145.16     98.12 o
  11   6   7     1017.36     1064.87    117.24 o
  12   6   7       53.53       64.76     24.08 o
  13   6   7       46.09       87.03     18.65 o
  14   6   7      488.30      387.28     86.70 o
  15   6   7      142.89      125.84     21.68 o
 -18   7   7       45.88       89.30     30.18 o
 -17   7   7       52.37      133.41     32.88 o
 -16   7   7      697.42      580.90     63.87 o
 -15   7   7       14.51       42.52     33.36 o
 -14   7   7       72.82       31.16     34.29 o
 -13   7   7       48.13       50.79     44.70 o
 -12   7   7     1150.26      947.35     91.12 o
 -11   7   7       17.56       73.19     16.61 o
 -10   7   7      561.84      457.77     33.50 o
  -9   7   7     1019.44      791.49     33.75 o
  -8   7   7     4481.08     4461.71    181.67 o
  -7   7   7     1039.23     1009.27     66.31 o
  -6   7   7     9091.41     9661.48    306.13 o
  -5   7   7      490.22      585.68     22.16 o
  -4   7   7      215.94      319.12     21.69 o
  -3   7   7     1419.35     1518.01     57.71 o
  -2   7   7    11855.17    12444.19    910.19 o
  -1   7   7     4562.20     4769.57    360.80 o
   0   7   7     5249.55     5670.96    286.67 o
   1   7   7      454.55      471.01     23.40 o
   2   7   7       96.26      167.07     31.28 o
   3   7   7      289.89      285.72     48.61 o
   4   7   7       32.80       73.56     23.09 o
   5   7   7       13.17      196.92     69.88 o
   6   7   7     2097.33     1950.44    156.40 o
   7   7   7      139.74      128.98     18.32 o
   8   7   7       51.73      128.24     27.10 o
   9   7   7       38.88       72.89     18.97 o
  10   7   7     2153.00     1807.91    109.22 o
  11   7   7      625.37      576.70     33.75 o
  12   7   7     2446.37     2272.44    204.19 o
  13   7   7      303.13      327.24     51.81 o
  14   7   7        4.17       20.81     47.23 o
 -17   8   7       39.15      107.27     43.18 o
 -16   8   7        1.41      139.36     29.81 o
 -15   8   7      426.19      384.04     25.41 o
 -14   8   7      484.99      414.12    113.30 o
 -13   8   7       35.75       65.99     20.82 o
 -12   8   7      100.84      130.66     19.46 o
 -11   8   7       74.07       97.33     18.49 o
 -10   8   7      724.96      708.22     26.24 o
  -9   8   7     1504.26     1329.24     59.97 o
  -8   8   7      449.36      465.68     19.70 o
  -7   8   7     1684.60     1645.22     40.09 o
  -6   8   7     1345.22     1278.16     64.22 o
  -5   8   7      313.00      384.57     25.51 o
  -4   8   7     5120.64     5243.62    206.96 o
  -3   8   7       50.42      125.30     22.81 o
  -2   8   7       16.33       59.34     25.78 o
  -1   8   7      428.30      399.74     58.97 o
   0   8   7     4613.20     4945.09    171.10 o
   1   8   7      306.24      286.68     29.18 o
   2   8   7      378.28      427.04     20.16 o
   3   8   7       20.75       31.17     31.51 o
   4   8   7     1574.88     1470.67     59.75 o
   5   8   7      139.51      165.60     18.84 o
   6   8   7      383.30      463.24     48.90 o
   7   8   7       26.63       43.36     19.75 o
   8   8   7      728.80      735.96     57.02 o
   9   8   7      309.72      292.91     28.34 o
  10   8   7     1619.53     1484.20    122.84 o
  11   8   7       34.66      101.66     38.67 o
  12   8   7        3.27      -10.40     19.78 o
 -15   9   7        5.91      -19.25     19.25 o
 -14   9   7       14.28       50.89     24.16 o
 -13   9   7       28.52       53.12     20.82 o
 -12   9   7      385.37      385.96     21.68 o
 -11   9   7       33.59      102.50     37.82 o
 -10   9   7      449.67      481.99     24.53 o
  -9   9   7        3.92       68.46     19.69 o
  -8   9   7       74.38       44.80     21.92 o
  -7   9   7      153.98      147.64     16.84 o
  -6   9   7       56.25       72.28     20.18 o
  -5   9   7        0.50       74.92     21.66 o
  -4   9   7      565.44      579.21     36.03 o
  -3   9   7       70.66       50.92     22.38 o
  -2   9   7     1546.22     1501.03     91.11 o
  -1   9   7       74.66       63.32     19.42 o
   0   9   7     2146.51     2125.23    229.94 o
   1   9   7      162.08      178.17     24.62 o
   2   9   7     9972.73    10640.84    485.62 o
   3   9   7        7.78      108.48     23.29 o
   4   9   7     2680.68     2830.41    192.24 o
   5   9   7       62.35       75.31     22.88 o
   6   9   7     1617.15     1443.86    114.53 o
   7   9   7       13.81      118.99     20.32 o
   8   9   7     2546.81     2399.95    209.18 o
   9   9   7       32.37       46.00     23.23 o
  10   9   7      197.37      201.38     21.84 o
 -12  10   7        1.05       -0.13     38.66 o
 -11  10   7       49.55       38.38     19.31 o
 -10  10   7      468.65      468.08     20.56 o
  -9  10   7      545.95      492.08     36.42 o
  -8  10   7      346.85      307.56     20.83 o
  -7  10   7      853.05      684.61     32.91 o
  -6  10   7      425.12      493.08     30.50 o
  -5  10   7      170.22      156.89     21.92 o
  -4  10   7     1707.53     1624.14     72.62 o
  -3  10   7       22.47      -24.32     31.30 o
  -2  10   7        1.70       71.84     57.28 o
  -1  10   7       40.72       24.48     32.17 o
   0  10   7     1167.32     1207.61     64.27 o
   1  10   7        0.93       33.90     22.78 o
   2  10   7      178.52      181.23     23.70 o
   3  10   7       87.11       69.72     28.91 o
   4  10   7      451.62      494.73     42.99 o
   5  10   7       15.76      -14.23     20.41 o
   6  10   7      117.98      140.76     20.00 o
   7  10   7      105.78      148.82     20.18 o
   8  10   7      157.45      128.59     19.10 o
  -8  11   7      486.04      414.79     33.74 o
  -7  11   7       95.82      150.98     42.87 o
  -6  11   7      928.30      792.56     37.88 o
  -5  11   7        0.52       12.74     23.29 o
  -4  11   7        7.69       34.51     21.33 o
  -3  11   7      159.18      193.76     54.23 o
  -2  11   7     1249.24     1171.31    111.73 o
  -1  11   7      114.78      162.53     24.15 o
   0  11   7      670.33      639.76     46.81 o
   1  11   7        2.48        3.78     22.21 o
   2  11   7       34.51       58.13     30.25 o
   3  11   7       62.76        7.22     28.53 o
   4  11   7       10.73       51.29     49.33 o
 -22   0   8      220.39      277.26     93.26 o
 -20   0   8       55.41       84.93     37.78 o
 -18   0   8     1307.70     1400.53     27.62 o
 -16   0   8     1524.50     1364.69    130.00 o
 -14   0   8     1914.45     1880.88     88.76 o
 -12   0   8     7986.41     4555.39   2582.09 o
 -10   0   8      805.56      785.18     43.29 o
  -8   0   8    42799.64    39112.03    134.47 o
  -6   0   8    30353.98    28219.77    123.29 o
  -4   0   8    28342.71    27065.93   3483.63 o
  -2   0   8    72013.79    80900.41    248.44 o
   0   0   8     7961.87     8029.24    230.43 o
   2   0   8     1727.23     2114.86     34.93 o
   4   0   8     3351.07     3346.52     37.55 o
   6   0   8     4314.78     4323.42    109.38 o
   8   0   8     1109.85     1219.98    102.37 o
  10   0   8    34421.38    35985.99   1143.05 o
  12   0   8     5726.40     5978.94    114.79 o
  14   0   8     1258.43     1265.20     45.26 o
  16   0   8     3977.08     4424.64     56.36 o
 -22   1   8        4.59       31.50     18.41 o
 -21   1   8        6.67       -7.31     25.07 o
 -20   1   8      265.70      353.64     24.29 o
 -19   1   8      186.30      293.71     25.04 o
 -18   1   8       25.15       37.31     18.72 o
 -17   1   8      543.47      671.28     56.56 o
 -16   1   8     1498.03     1742.10     38.08 o
 -15   1   8      350.99      374.21     30.33 o
 -14   1   8     1288.59     1140.45    294.90 o
 -13   1   8       58.16       53.00     29.15 o
 -12   1   8      928.33      797.70     60.02 o
 -11   1   8     1223.00     1099.84     43.55 o
 -10   1   8    10683.18     8734.33    407.17 o
  -9   1   8     7639.19     6090.88   1603.62 o
  -8   1   8     2792.70     2489.83     31.66 o
  -7   1   8    15741.24    12573.95    589.52 o
  -6   1   8    14705.97    12078.71    644.19 o
  -5   1   8     6028.53     5654.71    351.03 o
  -4   1   8     7673.09     8147.31    252.96 o
  -3   1   8     2928.53     2880.94    239.02 o
  -2   1   8    27490.34    32604.86   1548.17 o
  -1   1   8    17529.97    20549.47    629.62 o
   0   1   8    14675.67    15643.34    363.59 o
   1   1   8     3843.10     4340.10    133.21 o
   2   1   8     2619.10     2346.32     85.56 o
   3   1   8       44.74      158.12     50.32 o
   4   1   8    36440.91    38542.28    952.75 o
   5   1   8      640.15      649.40     17.40 o
   6   1   8       79.31      109.03     18.68 o
   7   1   8     1466.91     1584.64     31.72 o
   8   1   8     1316.07     1316.37     38.38 o
   9   1   8     2992.65     3105.94     29.83 o
  10   1   8     3684.09     3495.15     28.35 o
  11   1   8      335.00      317.07     25.89 o
  12   1   8     1718.83     1910.22     24.35 o
  13   1   8      252.97      275.61     28.63 o
  14   1   8     1511.00     1526.04     29.77 o
  15   1   8      388.66      463.26     21.78 o
  16   1   8      490.37      622.41     58.93 o
  17   1   8      134.78      265.39     74.60 o
 -22   2   8      126.85      175.47     25.81 o
 -21   2   8       13.91        2.65     24.59 o
 -20   2   8       87.21       76.37     28.50 o
 -19   2   8       13.43      -11.87     49.75 o
 -18   2   8      357.58      558.61     69.25 o
 -17   2   8       68.21       42.47     28.98 o
 -16   2   8      576.41      647.62     30.78 o
 -15   2   8      181.56      179.01     28.80 o
 -14   2   8     1155.26     1076.65    142.71 o
 -13   2   8      598.48      700.81     29.53 o
 -12   2   8     6222.81     5156.97    298.58 o
 -11   2   8     2269.43     2145.79    134.37 o
 -10   2   8      375.97      273.23     34.88 o
  -9   2   8       74.02      121.81     22.63 o
  -8   2   8     4202.18     3332.23     92.25 o
  -7   2   8     1372.11     1109.75     45.45 o
  -6   2   8      195.64      266.72     36.03 o
  -5   2   8      112.96      193.71     32.02 o
  -4   2   8    21657.73    22881.98   3875.02 o
  -3   2   8      159.38      208.20     29.17 o
  -2   2   8      402.94      645.15     31.59 o
  -1   2   8     3740.89     4313.10    517.74 o
   0   2   8    74880.14    94732.77   6491.23 o
   1   2   8    11745.09    13180.07    947.92 o
   2   2   8    82397.98    99402.81   3857.95 o
   3   2   8     2070.41     2122.81    152.08 o
   4   2   8       76.27       37.42     29.18 o
   5   2   8     2188.53     2470.41     78.55 o
   6   2   8    35883.49    38479.40   1876.91 o
   7   2   8     3113.42     3225.22    130.38 o
   8   2   8    22575.37    22544.49    808.44 o
   9   2   8      621.91      682.42     39.23 o
  10   2   8     1689.68     1923.03     81.22 o
  11   2   8      166.59      244.46     38.42 o
  12   2   8     1027.51     1105.15     54.64 o
  13   2   8       61.96      138.48     37.73 o
  14   2   8      368.15      365.44     21.44 o
  15   2   8      360.40      381.18     45.87 o
  16   2   8     1334.66     1503.23     83.95 o
  17   2   8       18.81       17.59     36.80 o
 -22   3   8        0.09       24.96     25.28 o
 -21   3   8       15.04       13.63     41.84 o
 -20   3   8      227.01      309.31     35.85 o
 -19   3   8       13.29      108.94     39.56 o
 -18   3   8      237.63      311.43     31.29 o
 -17   3   8      328.69      393.76    114.80 o
 -16   3   8      135.52      116.94     26.99 o
 -15   3   8     2214.62     2134.08    180.02 o
 -14   3   8      236.75      215.26     40.75 o
 -13   3   8       32.99       86.11     23.23 o
 -12   3   8      215.11      219.24     60.88 o
 -11   3   8     5022.22     4458.98    455.38 o
 -10   3   8     3602.35     2967.46    131.93 o
  -9   3   8    13873.64    10972.13    197.85 o
  -8   3   8      947.39      842.13     33.29 o
  -7   3   8      829.90      728.31     22.41 o
  -6   3   8    30106.47    28882.60   1344.35 o
  -5   3   8     7093.53     7094.22    422.58 o
  -4   3   8    14453.38    15227.45    646.72 o
  -3   3   8     2134.92     2385.71     49.96 o
  -2   3   8     7136.38     8133.92     44.19 o
  -1   3   8      367.15      481.17     25.81 o
   0   3   8    15323.64    17193.21    923.44 o
   1   3   8      186.59      247.84     25.41 o
   2   3   8     1869.13     2165.07    253.58 o
   3   3   8     1150.38     1307.74     46.82 o
   4   3   8     3711.51     4082.26    172.78 o
   5   3   8     1066.65     1170.28     73.28 o
   6   3   8     3848.07     3954.52    229.72 o
   7   3   8     1024.20     1010.40     66.29 o
   8   3   8     4202.79     4187.70    253.66 o
   9   3   8      630.85      565.28     19.87 o
  10   3   8     2342.98     2420.76     68.71 o
  11   3   8      895.12      935.93     33.64 o
  12   3   8     3170.83     3376.84    188.37 o
  13   3   8     1287.96     1288.58     88.67 o
  14   3   8     2658.98     2675.71    134.71 o
  15   3   8       11.85       40.92     21.67 o
  16   3   8        4.55       55.85     30.97 o
 -21   4   8      148.10      203.41     20.48 o
 -20   4   8        1.15       -4.16     29.43 o
 -19   4   8        1.25      -16.78     32.59 o
 -18   4   8      397.40      411.49     30.20 o
 -17   4   8      428.74      520.63     63.84 o
 -16   4   8      300.80      234.30     21.10 o
 -15   4   8      299.50      297.29     29.46 o
 -14   4   8      927.57     1230.23    152.43 o
 -13   4   8       89.03      190.97     41.71 o
 -12   4   8     5412.16     4924.67    139.30 o
 -11   4   8       23.91       33.27     31.40 o
 -10   4   8       45.07      132.26     23.04 o
  -9   4   8     3325.15     2856.51     74.06 o
  -8   4   8    11334.38    10038.98    117.02 o
  -7   4   8     3177.72     2878.89     45.01 o
  -6   4   8    10082.17    10463.37    306.11 o
  -5   4   8     3197.01     3315.76     62.51 o
  -4   4   8     2641.59     2641.16     84.31 o
  -3   4   8    23647.64    26504.14     68.71 o
  -2   4   8     8755.48    10289.87    326.32 o
  -1   4   8     4690.43     5583.25    115.62 o
   0   4   8      115.83      231.59     30.43 o
   1   4   8      651.23      789.46     54.58 o
   2   4   8      198.08      251.55     37.04 o
   3   4   8      399.90      388.21     28.50 o
   4   4   8      832.86      744.27     66.30 o
   5   4   8     2797.88     2735.48    318.46 o
   6   4   8     2160.95     1928.95    233.91 o
   7   4   8      440.60      442.31     67.49 o
   8   4   8       90.87      114.11     17.72 o
   9   4   8     2341.39     2292.85    262.47 o
  10   4   8     7880.58     7443.31    807.43 o
  11   4   8     6381.23     5845.89    549.04 o
  12   4   8     1211.67     1101.43    116.32 o
  13   4   8      359.31      389.53     48.90 o
  14   4   8      550.05      531.11     37.62 o
  15   4   8      558.14      581.50     65.50 o
  16   4   8     1510.02     1527.71    129.54 o
 -20   5   8        8.51       61.78     28.90 o
 -19   5   8      168.37      157.37     42.50 o
 -18   5   8        1.70       59.60     65.26 o
 -17   5   8       14.11       43.85     70.16 o
 -16   5   8      343.77      370.77     23.77 o
 -15   5   8      416.97      525.41     69.24 o
 -14   5   8      618.00      495.69     30.22 o
 -13   5   8       66.15      154.80     30.42 o
 -12   5   8        5.32       91.82     27.73 o
 -11   5   8      314.08      269.55     51.56 o
 -10   5   8     3850.32     3086.87    151.94 o
  -9   5   8      189.40      245.76     20.20 o
  -8   5   8     2302.92     2134.31     84.94 o
  -7   5   8     3514.96     3133.22    133.39 o
  -6   5   8       71.30      100.49     38.95 o
  -5   5   8     4101.12     4166.94     83.33 o
  -4   5   8     1093.97     1186.43     23.14 o
  -3   5   8     7225.07     8067.45     70.70 o
  -2   5   8     6099.07     6638.88    265.36 o
  -1   5   8    22087.51    25953.82    664.74 o
   0   5   8      590.10      771.20    123.37 o
   1   5   8      498.88      700.63     34.39 o
   2   5   8     4104.60     4348.24    351.76 o
   3   5   8    14229.04    14988.91   1093.48 o
   4   5   8    20514.62    20965.70   1587.40 o
   5   5   8    11146.48    10964.52    897.20 o
   6   5   8     1948.21     1913.45    200.39 o
   7   5   8      167.35      212.63     19.00 o
   8   5   8       81.55      115.41     17.00 o
   9   5   8     4774.75     4537.75    441.62 o
  10   5   8     1075.34      997.56     77.43 o
  11   5   8      214.13      284.47     46.76 o
  12   5   8      190.99      232.96     32.73 o
  13   5   8      491.80      483.65     51.89 o
  14   5   8       42.28       62.45     30.78 o
  15   5   8       52.82       81.66     21.45 o
 -20   6   8       24.18       12.76     44.16 o
 -19   6   8       16.51        4.32     24.49 o
 -18   6   8       11.56       33.16     23.76 o
 -17   6   8      182.35      248.91     69.20 o
 -16   6   8       48.45      160.16     24.98 o
 -15   6   8        7.75       37.57     24.53 o
 -14   6   8      113.32      205.07     23.24 o
 -13   6   8     2013.85     1850.68     97.09 o
 -12   6   8        8.52       -4.04     46.12 o
 -11   6   8     2557.44     2353.30    101.87 o
 -10   6   8      286.36      340.19     57.04 o
  -9   6   8      637.26      536.15     95.47 o
  -8   6   8      293.84      259.51     53.15 o
  -7   6   8     3741.89     3610.94    239.41 o
  -6   6   8     1066.23      943.72     73.16 o
  -5   6   8       11.51       72.08     18.12 o
  -4   6   8     7043.95     7163.11    353.09 o
  -3   6   8     2076.33     2227.02    393.58 o
  -2   6   8     1087.62     1383.92    114.17 o
  -1   6   8     1624.52     1773.33     34.49 o
   0   6   8     4106.19     4645.20     75.40 o
   1   6   8    12065.63    13754.95   1135.09 o
   2   6   8     4926.29     5094.04    416.43 o
   3   6   8     4339.01     4791.15    326.36 o
   4   6   8        2.15       30.74     25.40 o
   5   6   8     3673.47     3457.55    241.49 o
   6   6   8     2344.70     2320.04    175.84 o
   7   6   8     4968.43     4976.29    403.34 o
   8   6   8     1523.91     1588.59    156.89 o
   9   6   8      119.94      123.44     20.97 o
  10   6   8      659.96      626.92     51.49 o
  11   6   8      906.63      865.57     74.64 o
  12   6   8      612.13      664.14     77.71 o
  13   6   8       66.28      118.93     52.98 o
  14   6   8       59.83       98.47     47.55 o
 -18   7   8       21.07      140.10     59.86 o
 -17   7   8       18.75      -41.45     59.86 o
 -16   7   8        6.69      -17.50     23.59 o
 -15   7   8      673.52      555.72     41.76 o
 -14   7   8        1.83       18.60     32.38 o
 -13   7   8       59.63       69.07     29.05 o
 -12   7   8       15.83       37.82     39.74 o
 -11   7   8     1777.87     1483.20    204.05 o
 -10   7   8       15.64       88.66     45.14 o
  -9   7   8     2522.33     2117.22    110.10 o
  -8   7   8      271.92      221.22     22.10 o
  -7   7   8     1162.54     1283.90     55.53 o
  -6   7   8     2348.80     2232.43     75.36 o
  -5   7   8    12008.95    12743.02    410.71 o
  -4   7   8     1055.29     1114.64     70.44 o
  -3   7   8     1916.85     2057.40    124.38 o
  -2   7   8      134.50       88.37     25.63 o
  -1   7   8     1415.01     1650.75    125.18 o
   0   7   8      494.96      595.41     54.74 o
   1   7   8     1254.07     1560.73    163.95 o
   2   7   8     1040.33     1041.94    101.85 o
   3   7   8       71.96      134.68     28.05 o
   4   7   8        7.08       11.74     21.93 o
   5   7   8      581.18      520.25     24.39 o
   6   7   8      735.37      746.63     63.41 o
   7   7   8     2664.91     2532.50    182.90 o
   8   7   8      312.58      263.22     21.91 o
   9   7   8     1572.28     1487.45     69.48 o
  10   7   8      176.93      124.39     27.26 o
  11   7   8      576.23      443.60     28.50 o
  12   7   8      300.15      308.20     27.47 o
  13   7   8     1870.66     1644.97    175.27 o
 -17   8   8      254.18      215.13     26.32 o
 -16   8   8       46.84       77.98     24.68 o
 -15   8   8      133.16      201.70     29.49 o
 -14   8   8      293.84      353.87     29.46 o
 -13   8   8      206.07      125.33     59.54 o
 -12   8   8     1083.71      992.86     61.56 o
 -11   8   8      311.24      284.44     34.96 o
 -10   8   8      271.31      300.93     44.78 o
  -9   8   8      732.57      736.88     60.86 o
  -8   8   8      122.75      157.04     17.62 o
  -7   8   8     1149.15     1051.88     39.96 o
  -6   8   8     1325.25     1310.17     49.24 o
  -5   8   8      673.57      633.91     27.95 o
  -4   8   8     1191.48     1126.40     48.93 o
  -3   8   8     4396.92     4353.89    294.85 o
  -2   8   8      540.93      503.19     43.72 o
  -1   8   8      250.25      317.73     23.57 o
   0   8   8       51.85      147.15     25.92 o
   1   8   8     2050.00     1963.41    186.26 o
   2   8   8        3.32       19.27     23.78 o
   3   8   8      828.50      878.38     61.87 o
   4   8   8       62.20       33.44     22.08 o
   5   8   8     1669.89     1492.60    126.93 o
   6   8   8       14.74      114.73     38.10 o
   7   8   8     1179.16     1141.97     85.60 o
   8   8   8       76.69       66.20     29.03 o
   9   8   8      249.24      241.44     19.62 o
  10   8   8        0.25       29.50     21.83 o
  11   8   8     1819.65     1595.69     74.09 o
 -15   9   8      200.43      140.85     39.27 o
 -14   9   8        2.10       15.22     29.81 o
 -13   9   8       43.89      112.32     22.08 o
 -12   9   8        0.43       15.42     30.13 o
 -11   9   8      245.19      260.83     18.99 o
 -10   9   8       48.55      120.07     35.17 o
  -9   9   8      388.95      364.44     17.71 o
  -8   9   8       41.80       -7.95     25.75 o
  -7   9   8       32.37       86.04     20.35 o
  -6   9   8       82.47       25.78     19.91 o
  -5   9   8      232.68      279.86     25.52 o
  -4   9   8      129.00      132.41     20.45 o
  -3   9   8     2068.95     1976.91    113.66 o
  -2   9   8       34.99       78.75     25.71 o
  -1   9   8     4151.47     4411.26    247.00 o
   0   9   8       65.51      222.09     56.97 o
   1   9   8       24.88        5.85     29.31 o
   2   9   8        0.21       39.15     24.98 o
   3   9   8     5804.46     5716.23    459.88 o
   4   9   8      117.66      260.37     92.87 o
   5   9   8     4134.13     3951.66    292.16 o
   6   9   8        7.89       23.05     24.29 o
   7   9   8       39.61       61.53     22.19 o
   8   9   8      100.81       96.72     25.07 o
   9   9   8      794.93      671.15     51.90 o
  10   9   8       12.65       29.93     30.53 o
 -12  10   8      217.48      170.51     23.42 o
 -11  10   8       87.05      108.31     31.41 o
 -10  10   8      218.49      176.25     20.99 o
  -9  10   8      470.12      475.06     21.28 o
  -8  10   8       75.71      173.61     43.46 o
  -7  10   8      717.90      665.16     28.25 o
  -6  10   8      378.13      358.54     22.25 o
  -5  10   8       80.37      143.13     47.69 o
  -4  10   8      401.17      369.71     24.87 o
  -3  10   8     1432.23     1383.39     67.61 o
  -2  10   8       86.96      139.67     33.66 o
  -1  10   8      150.96      211.63     27.68 o
   0  10   8       41.12      108.68     50.13 o
   1  10   8      619.06      628.13     68.39 o
   2  10   8        1.82       48.74     38.09 o
   3  10   8      295.19      323.96     41.79 o
   4  10   8        4.55      -22.27     37.59 o
   5  10   8      347.72      296.94     33.00 o
   6  10   8       65.55       70.28     18.46 o
   7  10   8      291.60      342.67     45.91 o
  -8  11   8       22.87       12.64     35.33 o
  -7  11   8      131.86      112.80     20.83 o
  -6  11   8       99.53      148.89     21.42 o
  -5  11   8     1234.55     1045.95     39.04 o
  -4  11   8       51.09      122.70     29.05 o
  -3  11   8      230.33      284.03     44.21 o
  -2  11   8       38.09       82.94     29.27 o
  -1  11   8      138.05      116.75     21.14 o
   0  11   8      110.35      146.35     37.27 o
   1  11   8      122.50      167.52     21.67 o
   2  11   8       10.49       49.96     27.76 o
 -21   0   9      424.33      710.06     98.70 o
 -19   0   9      308.93      262.39     36.33 o
 -17   0   9      539.99      529.17     55.51 o
 -15   0   9     4554.24     4524.41    166.21 o
 -13   0   9      159.57      117.17     90.81 o
 -11   0   9    11303.35    10575.24     63.92 o
  -9   0   9       11.17       17.66     43.18 o
  -7   0   9    26717.83    22978.34    102.16 o
  -5   0   9    35931.60    30906.19   4465.58 o
  -3   0   9      265.50      295.97     46.17 o
  -1   0   9    24595.18    29380.29   1424.49 o
   1   0   9     5373.37     6151.51    108.11 o
   3   0   9      327.92      543.38    124.27 o
   5   0   9    10373.86    10135.35    304.14 o
   7   0   9    21015.19    20874.26    261.75 o
   9   0   9      649.08      574.33     64.38 o
  11   0   9    13025.58    14319.08    342.34 o
  13   0   9     7135.33     6497.46     51.78 o
  15   0   9       31.76      239.45     42.20 o
 -22   1   9       39.83       99.13     54.25 o
 -21   1   9        2.60       35.70     21.39 o
 -20   1   9       23.65      116.13     51.84 o
 -19   1   9      201.55      363.85     49.88 o
 -18   1   9       44.51      142.80     18.94 o
 -17   1   9     1039.98     1131.12    116.99 o
 -16   1   9      523.95      668.80     27.23 o
 -15   1   9      637.20      671.33     59.01 o
 -14   1   9     1029.97     1134.66     51.43 o
 -13   1   9     6543.77     5843.22    247.95 o
 -12   1   9     1810.14     1630.58     73.90 o
 -11   1   9      673.84      632.37     50.49 o
 -10   1   9      743.01      613.76    178.28 o
  -9   1   9    12452.68    11478.79    306.97 o
  -8   1   9     1246.24     1152.53     36.47 o
  -7   1   9     3060.52     2776.48    154.61 o
  -6   1   9    13287.70    11172.65    607.26 o
  -5   1   9    12085.30    11697.78    383.49 o
  -4   1   9    22025.63    21091.41   2028.13 o
  -3   1   9     4133.53     4186.73    346.17 o
  -2   1   9     1107.56     1261.56     75.71 o
  -1   1   9    10705.04    12009.11    378.29 o
   0   1   9     3269.32     3686.99     57.02 o
   1   1   9    21701.13    23173.69    562.45 o
   2   1   9     3972.94     4339.89     83.87 o
   3   1   9       82.91      161.01     32.30 o
   4   1   9      197.61      237.13     19.38 o
   5   1   9    23798.42    24080.73    354.31 o
   6   1   9      375.53      419.92     21.72 o
   7   1   9     4126.35     3954.52    114.87 o
   8   1   9      140.05      154.80     21.33 o
   9   1   9     9697.61    10255.36    201.79 o
  10   1   9     1988.29     2113.79     24.65 o
  11   1   9     2314.43     2288.42     54.41 o
  12   1   9      750.87      835.06     55.23 o
  13   1   9     1378.08     1526.57     36.36 o
  14   1   9       36.35       66.46     21.48 o
  15   1   9     2739.68     2613.56     94.97 o
  16   1   9       13.93       52.96     24.32 o
 -22   2   9        1.13       -5.99     26.32 o
 -21   2   9      101.45      186.87     24.65 o
 -20   2   9        1.80       -7.77     23.34 o
 -19   2   9       92.90      149.68     35.74 o
 -18   2   9       46.18       54.67     40.41 o
 -17   2   9      263.83      311.54     45.98 o
 -16   2   9      308.98      320.30     57.45 o
 -15   2   9     2031.68     1816.50    235.18 o
 -14   2   9       60.63       77.27     28.64 o
 -13   2   9       91.43       34.17    116.31 o
 -12   2   9     1380.24     1307.94    104.91 o
 -11   2   9     4677.77     4184.59    211.86 o
 -10   2   9     2682.18     2353.33    159.89 o
  -9   2   9       12.67       29.80     32.93 o
  -8   2   9       80.81      107.94     17.63 o
  -7   2   9     3744.35     3140.68    184.25 o
  -6   2   9      208.90      183.34     17.01 o
  -5   2   9      230.06      161.19     36.40 o
  -4   2   9      488.99      590.45     36.47 o
  -3   2   9    39308.88    43271.26   1048.13 o
  -2   2   9     1371.56     1567.24     55.99 o
  -1   2   9    22373.43    25664.17   2392.60 o
   0   2   9      262.20      309.29     25.41 o
   1   2   9    11566.34    12043.21    788.35 o
   2   2   9     5953.86     6286.79    405.26 o
   3   2   9    79004.08    92285.63   5327.19 o
   4   2   9     6465.78     6420.43    359.38 o
   5   2   9    14438.50    14863.97    489.99 o
   6   2   9      204.11      225.86     29.40 o
   7   2   9     5025.14     5441.31     93.95 o
   8   2   9     1182.14     1231.97     58.86 o
   9   2   9     7754.68     8394.55    396.51 o
  10   2   9       48.65       77.20     16.41 o
  11   2   9      167.30      273.21     50.51 o
  12   2   9       78.16      155.58     21.86 o
  13   2   9      376.76      358.20     33.16 o
  14   2   9       38.31       61.89     28.00 o
  15   2   9      601.95      667.45     23.12 o
  16   2   9      396.57      397.44     76.78 o
 -22   3   9       11.97       35.87     72.29 o
 -21   3   9       11.06       31.91     23.47 o
 -20   3   9       39.94       35.07     25.48 o
 -19   3   9      207.27      359.36     34.46 o
 -18   3   9      231.28      282.19     21.63 o
 -17   3   9      582.20      610.76     41.76 o
 -16   3   9       10.49       55.58    148.18 o
 -15   3   9       46.49       59.10     98.14 o
 -14   3   9     3257.84     3039.84    380.30 o
 -13   3   9      975.80      934.13    145.59 o
 -12   3   9     3734.34     3210.31    248.26 o
 -11   3   9      491.49      419.85     53.06 o
 -10   3   9      403.04      413.45     39.30 o
  -9   3   9     9715.01     8189.26    450.70 o
  -8   3   9     9228.44     7629.88    461.17 o
  -7   3   9      720.47      815.37     64.44 o
  -6   3   9     6321.61     5951.38    345.35 o
  -5   3   9    25886.35    27008.82   1208.75 o
  -4   3   9      566.44      770.05     28.86 o
  -3   3   9    23896.97    27505.31   1489.79 o
  -2   3   9        4.90       72.90     30.87 o
  -1   3   9       57.42       90.48     53.00 o
   0   3   9     1140.88     1279.18     61.08 o
   1   3   9     5802.06     6266.58    515.83 o
   2   3   9       25.18       74.01     27.16 o
   3   3   9      159.80      178.76     25.18 o
   4   3   9     4753.42     5218.20    383.15 o
   5   3   9     4292.84     4660.96    266.01 o
   6   3   9      771.45      808.25     50.98 o
   7   3   9       23.39       38.08     44.69 o
   8   3   9      652.87      634.92     44.48 o
   9   3   9    15094.41    15999.95    598.14 o
  10   3   9     1867.57     1803.77     60.75 o
  11   3   9     3556.87     3605.83     95.22 o
  12   3   9      399.04      482.19     30.32 o
  13   3   9      370.13      459.27     41.27 o
  14   3   9     1468.03     1544.09     67.95 o
  15   3   9     2013.48     2063.68     52.68 o
  16   3   9      135.06      112.74     39.13 o
 -21   4   9       97.32      128.99     25.58 o
 -20   4   9      166.06      217.62     69.57 o
 -19   4   9       12.22       -0.93     21.99 o
 -18   4   9       45.23       51.00     29.49 o
 -17   4   9      413.62      462.34     29.84 o
 -16   4   9      204.63      156.00     21.10 o
 -15   4   9     1206.28     1030.79    107.25 o
 -14   4   9       91.61       96.74     23.34 o
 -13   4   9      112.85      142.79     38.28 o
 -12   4   9      295.32      316.60     33.88 o
 -11   4   9     4477.36     4029.86    347.50 o
 -10   4   9       53.32       31.88     35.05 o
  -9   4   9     1185.96     1136.13     23.13 o
  -8   4   9     6534.27     6033.51    214.35 o
  -7   4   9     5317.37     4617.19    123.36 o
  -6   4   9    11583.65    11837.64    480.31 o
  -5   4   9    10003.94     9822.39    499.97 o
  -4   4   9       35.54      104.84     35.82 o
  -3   4   9      225.56      295.06     50.57 o
  -2   4   9     8593.27     8951.93    285.77 o
  -1   4   9     2205.93     2329.62     32.61 o
   0   4   9     4810.58     5388.71    278.85 o
   1   4   9     1055.19     1462.46    242.66 o
   2   4   9      156.44      261.22     36.44 o
   3   4   9      745.40      872.05     83.83 o
   4   4   9       65.72      127.93     19.66 o
   5   4   9     1376.45     1374.81    152.10 o
   6   4   9     3514.73     3249.76    359.26 o
   7   4   9     4427.08     3991.84    401.16 o
   8   4   9     3748.96     3525.80    383.97 o
   9   4   9      546.90      560.89     86.76 o
  10   4   9      237.38      266.46     48.86 o
  11   4   9     3468.05     3396.98    306.96 o
  12   4   9     2811.44     2774.13    229.34 o
  13   4   9     1999.58     1906.28    149.58 o
  14   4   9      596.04      618.57     41.97 o
  15   4   9      110.17      123.84     19.12 o
 -20   5   9        0.35       33.03     36.39 o
 -19   5   9       93.33       38.64     31.90 o
 -18   5   9      182.65      194.81     29.82 o
 -17   5   9       10.52       58.26     20.46 o
 -16   5   9      172.61      148.53     23.56 o
 -15   5   9      565.58      578.32    138.04 o
 -14   5   9      180.57      202.25     46.14 o
 -13   5   9     1901.65     1674.89    203.04 o
 -12   5   9      324.74      437.90     53.03 o
 -11   5   9      169.39      162.18     38.46 o
 -10   5   9      804.09      729.73     24.74 o
  -9   5   9      976.40      957.98     49.45 o
  -8   5   9      569.09      518.28     36.91 o
  -7   5   9     1177.80     1137.42     35.20 o
  -6   5   9     3202.88     3158.33     70.87 o
  -5   5   9      993.83     1122.25     47.00 o
  -4   5   9    11303.86    12121.83    131.20 o
  -3   5   9      154.06      214.67     65.28 o
  -2   5   9      670.89      810.76     27.46 o
  -1   5   9    10180.63    11945.99    449.35 o
   0   5   9    23898.03    26733.48    484.31 o
   1   5   9    10957.50    11891.38    293.16 o
   2   5   9     7042.72     8148.99    255.99 o
   3   5   9      258.55      322.50     25.49 o
   4   5   9     4551.75     4510.21    325.48 o
   5   5   9     6284.22     6201.72    420.59 o
   6   5   9     9724.28     9159.87    682.59 o
   7   5   9     4370.45     4149.43    348.67 o
   8   5   9      301.54      279.77     25.39 o
   9   5   9      285.10      329.52     51.45 o
  10   5   9     2642.91     2485.93    217.91 o
  11   5   9       17.89       26.05     55.39 o
  12   5   9       69.44      106.84     33.29 o
  13   5   9      229.62      211.41     21.31 o
  14   5   9      384.53      350.16     44.22 o
 -19   6   9       31.14      127.27     30.91 o
 -18   6   9       43.87      136.03     27.97 o
 -17   6   9       12.83       57.45     24.98 o
 -16   6   9      656.24      604.67    102.68 o
 -15   6   9        5.92       60.28     35.33 o
 -14   6   9        5.46      -23.04     23.04 o
 -13   6   9       14.66       78.82     33.86 o
 -12   6   9     1760.44     1677.28     68.96 o
 -11   6   9       99.32      158.12     20.57 o
 -10   6   9     3583.97     3132.35    229.29 o
  -9   6   9     1234.84     1252.23    105.96 o
  -8   6   9       49.15       88.12     23.18 o
  -7   6   9     2724.42     3002.72     83.81 o
  -6   6   9     2076.59     2065.57     84.49 o
  -5   6   9        7.81       47.80     33.01 o
  -4   6   9      306.59      325.94     27.98 o
  -3   6   9     6891.70     7648.34    123.89 o
  -2   6   9     4416.60     5092.29    130.54 o
  -1   6   9     5104.48     5581.76     66.63 o
   0   6   9       31.36      110.20     59.86 o
   1   6   9       40.53      210.47    116.29 o
   2   6   9     8036.43     9103.59    467.44 o
   3   6   9     4001.28     4496.58    277.61 o
   4   6   9     8026.35     8733.66    572.43 o
   5   6   9      970.11      870.74     49.50 o
   6   6   9      161.71      210.82     19.55 o
   7   6   9      548.73      577.68     43.96 o
   8   6   9     1888.88     1790.78    133.99 o
   9   6   9     1404.53     1428.57    127.30 o
  10   6   9        1.44       38.78     18.49 o
  11   6   9       16.78       44.19     32.44 o
  12   6   9      517.95      495.53     58.55 o
  13   6   9      314.50      327.32     21.40 o
 -18   7   9      228.29      213.71     26.01 o
 -17   7   9        9.87       73.12     78.50 o
 -16   7   9       55.23       67.72     24.68 o
 -15   7   9       11.28       15.82     39.25 o
 -14   7   9      519.40      490.82     35.85 o
 -13   7   9        1.51       71.29     34.84 o
 -12   7   9      772.08      630.55     27.91 o
 -11   7   9      363.99      296.71     41.64 o
 -10   7   9     1196.66     1260.45     86.98 o
  -9   7   9      513.80      567.46     65.44 o
  -8   7   9     4598.44     4742.59    117.54 o
  -7   7   9       17.31       80.57     25.66 o
  -6   7   9       17.53      -10.82     29.61 o
  -5   7   9     2870.01     2878.93    120.57 o
  -4   7   9     6109.03     6325.32    339.31 o
  -3   7   9     2669.41     2553.52     27.58 o
  -2   7   9     2843.11     3378.35    149.69 o
  -1   7   9      477.80      526.87     30.91 o
   0   7   9      187.36      287.97    125.66 o
   1   7   9       76.08      113.32     44.17 o
   2   7   9       25.75       40.23     30.42 o
   3   7   9       14.98       -5.70     18.57 o
   4   7   9     1069.97      960.44     55.07 o
   5   7   9       23.07        1.21     19.75 o
   6   7   9      234.79      242.90     22.57 o
   7   7   9      109.89      129.08     22.31 o
   8   7   9     2393.33     2042.68    120.42 o
   9   7   9     1356.18     1162.23     71.43 o
  10   7   9     4398.16     3903.84    348.18 o
  11   7   9      222.64      246.77     20.26 o
  12   7   9        0.92       74.69     20.53 o
 -16   8   9      209.94      233.97     38.78 o
 -15   8   9       78.74       54.54     24.33 o
 -14   8   9       34.39       76.70    140.33 o
 -13   8   9        6.05       39.17     24.32 o
 -12   8   9      184.20      248.72     45.03 o
 -11   8   9      504.85      626.80     24.75 o
 -10   8   9      261.93      248.38     21.28 o
  -9   8   9     1008.06     1055.26    181.82 o
  -8   8   9      929.94      742.18    136.39 o
  -7   8   9      449.22      462.47     85.26 o
  -6   8   9     2409.46     2164.70    302.44 o
  -5   8   9        3.03       24.84     25.44 o
  -4   8   9       42.77       12.72     20.40 o
  -3   8   9      538.18      470.73    118.83 o
  -2   8   9     3658.52     3684.69     73.21 o
  -1   8   9      540.12      583.34     26.14 o
   0   8   9      559.86      645.45     26.34 o
   1   8   9      150.06      197.42     29.85 o
   2   8   9     1043.74     1103.63     63.44 o
   3   8   9       38.59       -1.62     31.73 o
   4   8   9      857.71      874.28     56.19 o
   5   8   9       21.54      107.19     60.40 o
   6   8   9     1047.46     1059.00     62.88 o
   7   8   9        7.31       91.10     23.09 o
   8   8   9     1549.49     1458.94     62.60 o
   9   8   9        2.99       74.17     37.53 o
  10   8   9       44.79       25.30     18.28 o
  11   8   9        4.95       60.84     45.14 o
 -15   9   9        2.01       22.57     40.23 o
 -14   9   9      187.34      188.17     44.66 o
 -13   9   9        1.88        3.91     24.07 o
 -12   9   9      260.80      267.31     27.47 o
 -11   9   9        0.08       17.17     39.20 o
 -10   9   9      128.48      105.18     43.07 o
  -9   9   9       21.23        8.64     17.05 o
  -8   9   9      297.84      228.48     21.54 o
  -7   9   9        8.94       39.65     18.48 o
  -6   9   9      361.83      310.72     23.70 o
  -5   9   9        0.90       -8.62     20.45 o
  -4   9   9      881.98      777.38     24.19 o
  -3   9   9      108.44       75.08     25.30 o
  -2   9   9     1000.15     1184.73     67.36 o
  -1   9   9       22.42       31.84     42.69 o
   0   9   9     6426.44     6570.50    435.97 o
   1   9   9       16.97      -32.64     70.65 o
   2   9   9     2126.23     2147.43    108.90 o
   3   9   9        2.72       81.70     26.63 o
   4   9   9     1210.82     1008.22     88.59 o
   5   9   9        4.46       37.61     22.66 o
   6   9   9     3604.80     3019.07    148.21 o
   7   9   9       49.51      101.16     23.54 o
   8   9   9      458.01      478.55     37.00 o
 -11  10   9      395.44      235.91     60.12 o
 -10  10   9      196.20      128.18     26.92 o
  -9  10   9      449.09      355.82     76.12 o
  -8  10   9      257.02      269.98     28.06 o
  -7  10   9       45.25       52.52     21.41 o
  -6  10   9     1075.00     1110.50     63.82 o
  -5  10   9       66.33       80.95     35.98 o
  -4  10   9       11.25      -18.83     25.97 o
  -3  10   9       71.34       45.59     20.90 o
  -2  10   9      868.83      747.89     50.13 o
  -1  10   9      158.63       99.36     25.60 o
   0  10   9      222.54      323.77    109.95 o
   1  10   9      207.84      185.16     31.24 o
   2  10   9      277.53      251.30     35.34 o
   3  10   9       94.08      212.30    111.89 o
   4  10   9      234.73      258.77     27.64 o
   5  10   9        1.63       21.49     25.23 o
   6  10   9      210.35      178.66     43.19 o
  -6  11   9        2.78        1.28     28.38 o
  -5  11   9       84.11       91.72     19.43 o
  -4  11   9      621.67      495.91     25.18 o
  -3  11   9      110.25      137.09     70.02 o
  -2  11   9      332.20      361.79     26.52 o
  -1  11   9       20.26       32.22     25.69 o
   0  11   9       19.71       76.92     75.07 o
   1  11   9       43.26      103.04     44.16 o
 -22   0  10       38.14       19.14     40.73 o
 -20   0  10      553.84      695.53     23.62 o
 -18   0  10      553.29      659.26    121.82 o
 -16   0  10       13.78      104.16     61.82 o
 -14   0  10     1289.66     1372.72     27.64 o
 -12   0  10        4.56      -23.55     43.18 o
 -10   0  10    13362.46    13679.84     81.68 o
  -8   0  10     3281.40     3395.89     54.56 o
  -6   0  10    14337.31    11315.71   2361.72 o
  -4   0  10    38009.31    37292.79   3401.31 o
  -2   0  10      904.13      792.45    121.10 o
   0   0  10      961.32     1067.74     32.32 o
   2   0  10     1321.84     1488.31     32.73 o
   4   0  10     6096.25     6255.08    158.86 o
   6   0  10     5047.81     5349.73     35.87 o
   8   0  10    30484.82    30785.64    558.62 o
  10   0  10     7114.87     6777.67    223.34 o
  12   0  10     2705.02     3005.38    142.10 o
  14   0  10     4666.95     4675.61     58.42 o
  16   0  10       31.14       -0.98     44.16 o
 -22   1  10      115.73      179.76     32.48 o
 -21   1  10       44.32      125.35     29.32 o
 -20   1  10      169.53      259.21     23.80 o
 -19   1  10       91.63      179.53     16.51 o
 -18   1  10      435.19      555.25     39.64 o
 -17   1  10       76.41      122.82     19.46 o
 -16   1  10     1035.20     1078.84     59.63 o
 -15   1  10        3.56       72.75     20.71 o
 -14   1  10      171.55      167.13     20.71 o
 -13   1  10      582.01      638.51     58.07 o
 -12   1  10     6453.83     6513.34     88.84 o
 -11   1  10     2847.01     2290.46    574.60 o
 -10   1  10      597.29      548.28     31.98 o
  -9   1  10     7905.15     7376.19    141.31 o
  -8   1  10    12626.47    10400.68   1175.21 o
  -7   1  10     2766.27     2479.70    162.92 o
  -6   1  10     3142.18     2953.80    199.94 o
  -5   1  10     3465.30     3376.88    147.37 o
  -4   1  10    12256.13    11774.08   1034.22 o
  -3   1  10    15089.44    15542.97   1092.88 o
  -2   1  10    13485.40    14794.41    792.82 o
  -1   1  10     8808.87     9917.40    283.93 o
   0   1  10     6382.21     6668.40    202.97 o
   1   1  10       44.46      118.08     22.91 o
   2   1  10    32412.87    36149.85   1004.61 o
   3   1  10      432.28      553.43     35.88 o
   4   1  10     1989.10     1827.91     48.01 o
   5   1  10       14.65       58.46     21.34 o
   6   1  10    13981.59    14245.85    221.94 o
   7   1  10      469.12      459.51     21.48 o
   8   1  10     6064.65     5854.09    152.47 o
   9   1  10      111.56      127.77     21.34 o
  10   1  10     3183.78     3333.19     62.53 o
  11   1  10      257.73      306.01     21.31 o
  12   1  10     1654.28     1660.80     72.02 o
  13   1  10      393.03      431.52     21.80 o
  14   1  10      443.38      629.13     22.95 o
  15   1  10      115.98      170.89     32.88 o
  16   1  10     1165.67     1007.65     78.18 o
 -22   2  10       68.01       71.69     32.31 o
 -21   2  10        8.64       28.18     36.54 o
 -20   2  10      135.19      237.54     34.14 o
 -19   2  10       32.14       90.51     24.22 o
 -18   2  10      144.37      196.68     43.88 o
 -17   2  10        5.27       15.32     25.49 o
 -16   2  10       98.90      125.47     28.72 o
 -15   2  10      791.68      830.38     67.28 o
 -14   2  10      930.75      911.25     74.07 o
 -13   2  10      568.51      594.97     62.18 o
 -12   2  10        1.49       92.51     44.81 o
 -11   2  10      116.37      119.58     24.40 o
 -10   2  10     4985.37     4074.18    246.90 o
  -9   2  10     1867.01     1561.15    118.23 o
  -8   2  10       20.70       69.57     20.70 o
  -7   2  10      370.55      312.29     58.43 o
  -6   2  10    11411.35    11511.45   1877.95 o
  -5   2  10      121.95      174.30     24.68 o
  -4   2  10     2630.79     3131.29    191.66 o
  -3   2  10      249.62      326.03     29.15 o
  -2   2  10    31876.79    35889.69   2392.41 o
  -1   2  10     7970.51     8631.70    717.32 o
   0   2  10    50396.68    56897.60   2896.98 o
   1   2  10     1166.35     1246.81     77.43 o
   2   2  10       59.50      116.60     24.45 o
   3   2  10     2715.48     2797.07    150.36 o
   4   2  10    36957.36    38423.54   1514.62 o
   5   2  10     6174.32     6113.81    261.26 o
   6   2  10    14811.32    14881.89    274.49 o
   7   2  10       54.77       69.14     24.16 o
   8   2  10      550.27      707.38     25.12 o
   9   2  10      267.96      339.78     62.50 o
  10   2  10     1065.35     1115.71     34.01 o
  11   2  10      130.40      144.58     32.69 o
  12   2  10      608.93      613.97     22.50 o
  13   2  10      360.14      398.06     19.76 o
  14   2  10      655.08      673.28     38.61 o
  15   2  10        2.66       10.59     39.27 o
 -22   3  10      114.58      218.36     26.41 o
 -21   3  10       16.94       53.84     28.88 o
 -20   3  10      183.78      247.21     22.45 o
 -19   3  10       60.94       68.25     40.12 o
 -18   3  10      131.10      176.45     24.53 o
 -17   3  10      526.85      481.27     43.22 o
 -16   3  10      656.88      609.78    132.17 o
 -15   3  10       47.66       -5.52     23.76 o
 -14   3  10       65.95       44.82     75.57 o
 -13   3  10     1456.97     1457.39    246.21 o
 -12   3  10     1846.01     1530.43    258.82 o
 -11   3  10     6320.71     5509.30    299.90 o
 -10   3  10      423.38      356.68     24.96 o
  -9   3  10      242.16      233.48     58.33 o
  -8   3  10    16607.13    14567.45    567.79 o
  -7   3  10     2211.78     2162.87    100.95 o
  -6   3  10     6493.00     6262.45    252.64 o
  -5   3  10     1032.68     1055.64     30.98 o
  -4   3  10     4554.46     4518.88    196.68 o
  -3   3  10      115.72      113.57     31.21 o
  -2   3  10    19313.30    22293.90   1144.02 o
  -1   3  10      454.63      577.37     90.90 o
   0   3  10      176.46      265.62     31.54 o
   1   3  10     2600.31     2868.14    286.53 o
   2   3  10     1819.99     2300.08    115.19 o
   3   3  10      164.54      213.17     25.66 o
   4   3  10      229.70      341.56     40.01 o
   5   3  10     1583.70     1591.05     61.23 o
   6   3  10    10376.56    10739.40    330.43 o
   7   3  10      744.97      739.63     33.92 o
   8   3  10     1452.75     1422.89     65.24 o
   9   3  10      278.23      369.34     42.62 o
  10   3  10     4485.99     4844.25    128.47 o
  11   3  10     1189.86     1279.90     98.56 o
  12   3  10     3486.46     3522.90    157.91 o
  13   3  10        2.53        6.15     27.12 o
  14   3  10        3.63       15.04     18.75 o
  15   3  10      795.58      791.24     62.34 o
 -21   4  10        9.99      133.14     95.45 o
 -20   4  10      210.29      257.74     43.16 o
 -19   4  10      274.84      314.86     21.86 o
 -18   4  10      305.09      266.40     29.76 o
 -17   4  10      207.01      340.32     77.06 o
 -16   4  10      244.53      375.83    105.05 o
 -15   4  10      120.53      124.73     23.76 o
 -14   4  10     1597.23     1736.22    279.71 o
 -13   4  10       39.25       25.73     50.54 o
 -12   4  10       10.47       20.32     28.04 o
 -11   4  10      857.72      859.12     57.62 o
 -10   4  10     4909.27     4252.16    147.29 o
  -9   4  10     1323.14     1146.97     45.41 o
  -8   4  10     3116.89     3139.55    144.72 o
  -7   4  10     2038.49     1873.49     77.79 o
  -6   4  10     1084.19      961.74     32.27 o
  -5   4  10    14040.43    14317.93    601.88 o
  -4   4  10     6221.07     6154.52    234.41 o
  -3   4  10     4645.23     5116.45    187.06 o
  -2   4  10      940.12      958.91     71.84 o
  -1   4  10     2479.88     2859.53     65.74 o
   0   4  10      840.37     1047.79     26.57 o
   1   4  10     1918.88     2081.38     33.47 o
   2   4  10     1053.06     1169.84    138.27 o
   3   4  10     1337.68     1415.98    112.15 o
   4   4  10     3191.33     3212.10    284.34 o
   5   4  10      797.15      820.95     95.94 o
   6   4  10      847.51      755.67     77.21 o
   7   4  10     4154.12     3856.85    408.58 o
   8   4  10     8429.36     7738.08    800.56 o
   9   4  10     6941.32     6482.74    667.64 o
  10   4  10     1183.63     1150.85    101.27 o
  11   4  10       44.51       48.92     21.67 o
  12   4  10     1154.38     1136.67    113.43 o
  13   4  10     1037.00      959.32     84.44 o
  14   4  10     1473.91     1428.06    139.47 o
 -20   5  10        7.67       15.06     25.69 o
 -19   5  10       13.64      -14.67     25.23 o
 -18   5  10      167.25      225.23     29.75 o
 -17   5  10      125.33      237.71     23.96 o
 -16   5  10      407.26      321.49     29.46 o
 -15   5  10       38.75       79.63     28.79 o
 -14   5  10       98.64      153.79     28.45 o
 -13   5  10      324.22      268.85     28.48 o
 -12   5  10     2283.09     2044.55     93.72 o
 -11   5  10      200.30      277.63     69.84 o
 -10   5  10     1165.35      989.97     26.23 o
  -9   5  10     2997.40     2352.36    118.64 o
  -8   5  10      171.09      209.32     23.42 o
  -7   5  10     2446.31     2302.48     98.74 o
  -6   5  10       24.42       81.40     21.11 o
  -5   5  10     2530.02     2790.36     31.33 o
  -4   5  10      709.68      873.83     88.98 o
  -3   5  10    15865.58    17629.80    171.48 o
  -2   5  10      681.78      887.43     49.65 o
  -1   5  10     1364.54     1499.71     45.31 o
   0   5  10     6872.01     7516.27    244.85 o
   1   5  10     8659.26     9588.68    580.60 o
   2   5  10    10366.12    11384.79    218.60 o
   3   5  10    10698.44    11756.97    682.47 o
   4   5  10     2317.92     2535.46    213.01 o
   5   5  10       62.93      115.80     21.27 o
   6   5  10     1514.89     1615.56    144.69 o
   7   5  10     3024.50     3083.95    277.53 o
   8   5  10     1327.58     1271.38     94.74 o
   9   5  10      352.73      355.89     41.81 o
  10   5  10       13.88       49.68     35.23 o
  11   5  10      376.68      344.29     22.96 o
  12   5  10       37.06       15.67     31.73 o
  13   5  10       15.06       13.76     21.25 o
  14   5  10      340.08      375.08     30.44 o
 -19   6  10      107.94      132.71     30.92 o
 -18   6  10       75.13      113.58     58.89 o
 -17   6  10       11.11       13.42     41.21 o
 -16   6  10        2.70       23.03     66.73 o
 -15   6  10     1092.52     1227.76    213.91 o
 -14   6  10        8.25      110.02     23.42 o
 -13   6  10      934.44      873.62    125.37 o
 -12   6  10      469.47      431.74     26.97 o
 -11   6  10      550.83      542.99     25.39 o
 -10   6  10      399.55      348.93     22.01 o
  -9   6  10     3168.90     3127.16    192.99 o
  -8   6  10      563.46      597.05     45.49 o
  -7   6  10      152.46      202.30     34.03 o
  -6   6  10     4720.31     5411.31    129.43 o
  -5   6  10     1322.23     1645.98     43.81 o
  -4   6  10     2680.42     3141.52     49.89 o
  -3   6  10      332.20      372.83     25.80 o
  -2   6  10      671.01      664.61     76.18 o
  -1   6  10     7800.23     8514.10    480.23 o
   0   6  10     5817.88     6526.87    327.51 o
   1   6  10     2306.93     2751.46    201.32 o
   2   6  10      340.48      518.89     34.37 o
   3   6  10     5006.96     5330.76    115.67 o
   4   6  10     1603.05     1664.52     84.02 o
   5   6  10     6185.16     6517.70    445.94 o
   6   6  10      677.97      764.20     60.00 o
   7   6  10       39.21       33.69     19.14 o
   8   6  10      472.42      465.17     62.83 o
   9   6  10     1453.31     1399.98    105.12 o
  10   6  10      240.24      274.23     20.97 o
  11   6  10      102.92       90.23     19.18 o
  12   6  10        1.43       24.71     19.76 o
 -18   7  10        8.58       63.98     52.01 o
 -17   7  10      317.50      352.64     98.19 o
 -16   7  10       15.65       97.01     62.80 o
 -15   7  10      126.38      139.76     24.68 o
 -14   7  10        0.49       -0.04     60.35 o
 -13   7  10      667.42      587.47     99.25 o
 -12   7  10       43.55       66.82     62.20 o
 -11   7  10     1116.90      970.04     55.14 o
 -10   7  10       89.56       68.09     25.76 o
  -9   7  10      754.41      857.69     26.54 o
  -8   7  10     1169.84     1121.16    126.97 o
  -7   7  10     4079.52     4377.27    180.37 o
  -6   7  10      670.34      644.94     22.38 o
  -5   7  10      795.44     1022.34    125.35 o
  -4   7  10        6.24       26.69     49.56 o
  -3   7  10     1546.66     1620.21     87.16 o
  -2   7  10     1156.64     1260.68     39.85 o
  -1   7  10     1080.50     1130.39    105.26 o
   0   7  10      423.10      380.70     30.21 o
   1   7  10       64.95      161.48     29.15 o
   2   7  10      236.18      293.57     29.16 o
   3   7  10       37.24       51.03     30.91 o
   4   7  10      314.26      263.93     24.16 o
   5   7  10     3108.45     2851.92    127.40 o
   6   7  10      409.61      467.79     49.70 o
   7   7  10     1485.77     1387.31     46.89 o
   8   7  10       16.78      123.53     65.83 o
   9   7  10      748.81      648.65     40.57 o
  10   7  10      252.44      295.82     26.73 o
  11   7  10     2623.34     2441.59    149.15 o
 -16   8  10       93.52      154.72     24.66 o
 -15   8  10      125.14      163.45     30.14 o
 -14   8  10      217.97      331.43     79.52 o
 -13   8  10      194.52      205.18     25.06 o
 -12   8  10       26.65       24.81     21.06 o
 -11   8  10      291.10      326.09     42.56 o
 -10   8  10       83.77       95.88     18.91 o
  -9   8  10      531.65      556.76     26.30 o
  -8   8  10      682.98      714.72     61.31 o
  -7   8  10      331.22      404.39     42.54 o
  -6   8  10      780.64      730.92     31.42 o
  -5   8  10     3062.87     2892.83    191.27 o
  -4   8  10      269.22      381.25    122.24 o
  -3   8  10      103.14      155.42     24.87 o
  -2   8  10        5.82       17.42     30.87 o
  -1   8  10     2061.37     2140.78    208.96 o
   0   8  10      145.49      182.63     51.53 o
   1   8  10      745.85      837.48     26.87 o
   2   8  10      266.35      373.34     51.06 o
   3   8  10     1335.91     1408.60    112.18 o
   4   8  10      129.92      229.21     24.87 o
   5   8  10     1028.06     1237.24    114.75 o
   6   8  10       22.20      204.88     81.38 o
   7   8  10      380.82      347.41     21.88 o
   8   8  10        7.94       69.65     40.36 o
   9   8  10     2087.75     1897.19    132.21 o
  10   8  10       62.04       76.32     27.25 o
 -14   9  10       16.00       -9.98     30.73 o
 -13   9  10      225.13      177.61     98.17 o
 -12   9  10        2.90      -20.03     20.03 o
 -11   9  10      286.40      280.19     23.23 o
 -10   9  10        0.60      100.27     25.75 o
  -9   9  10      129.85      116.34     47.09 o
  -8   9  10       51.57       59.72     22.18 o
  -7   9  10      320.62      294.02     26.95 o
  -6   9  10       42.92       78.38     22.41 o
  -5   9  10      578.96      563.95     55.12 o
  -4   9  10       10.52        3.01     31.20 o
  -3   9  10     2340.14     2682.58     85.29 o
  -2   9  10       30.04       12.82     32.22 o
  -1   9  10       28.31       92.04     31.57 o
   0   9  10       43.35       53.11     30.42 o
   1   9  10     3981.31     3849.86    187.93 o
   2   9  10       37.77      150.40     95.68 o
   3   9  10     4442.14     4311.57    128.18 o
   4   9  10       10.81       79.78     22.87 o
   5   9  10        9.47       97.53     29.44 o
   6   9  10        1.83       10.84     23.63 o
   7   9  10     1040.08     1011.87    136.29 o
 -11  10  10      226.02      183.06     35.76 o
 -10  10  10       45.01       82.42     38.16 o
  -9  10  10      399.81      401.57     40.03 o
  -8  10  10      359.84      265.24     21.33 o
  -7  10  10       32.77       48.63     27.87 o
  -6  10  10      499.26      451.39     24.85 o
  -5  10  10      864.82      881.96    103.16 o
  -4  10  10      116.91      121.03     31.23 o
  -3  10  10       89.94      152.76     25.96 o
  -2  10  10        9.46       44.50     21.85 o
  -1  10  10      510.56      437.32     23.26 o
   0  10  10        3.61       72.47     63.29 o
   1  10  10      152.47      149.20     58.89 o
   2  10  10       93.94      182.97     54.47 o
   3  10  10      283.46      311.54     42.22 o
   4  10  10      142.88       53.40     25.60 o
 -21   0  11       70.23       -9.63     49.56 o
 -19   0  11      176.95      334.64     31.24 o
 -17   0  11     1056.03     1158.10    120.49 o
 -15   0  11      505.31      618.39     39.30 o
 -13   0  11     3354.89     3600.85     54.44 o
 -11   0  11      285.94      327.03     45.18 o
  -9   0  11    14270.74    14620.56     85.96 o
  -7   0  11    13781.39    13604.79     86.06 o
  -5   0  11     2438.60     2247.81    409.61 o
  -3   0  11    11887.70    12355.09   1254.67 o
  -1   0  11     1214.09     1113.69    123.65 o
   1   0  11      486.17      718.57     53.56 o
   3   0  11     5449.18     5246.94    216.80 o
   5   0  11    16655.84    16740.58    171.05 o
   7   0  11      163.70      114.21     30.84 o
   9   0  11    12784.43    13834.46    128.69 o
  11   0  11     8825.82     9004.20     48.74 o
  13   0  11        7.84       54.95     42.20 o
  15   0  11     1416.30     1179.62     49.19 o
 -22   1  11        1.87       74.43     39.62 o
 -21   1  11      239.06      312.69     20.39 o
 -20   1  11       17.51       71.47     16.41 o
 -19   1  11      136.72      110.94     19.69 o
 -18   1  11      103.19      208.98     16.92 o
 -17   1  11      364.82      564.47     22.96 o
 -16   1  11      216.33      281.67     51.75 o
 -15   1  11     2284.25     2472.35     28.83 o
 -14   1  11      363.32      336.18     22.66 o
 -13   1  11        3.93       42.83     28.60 o
 -12   1  11      276.15      233.22     48.49 o
 -11   1  11     6063.56     5930.66   1561.09 o
 -10   1  11      498.92      504.47     38.33 o
  -9   1  11     2118.34     2266.23     37.01 o
  -8   1  11     7746.99     6629.48    512.63 o
  -7   1  11     5085.31     4587.11    340.90 o
  -6   1  11     9231.73     9013.71    623.08 o
  -5   1  11     5425.21     5539.49    286.07 o
  -4   1  11     1718.46     1814.40    174.22 o
  -3   1  11     9062.08     9530.58    644.34 o
  -2   1  11     1971.10     2178.32     91.28 o
  -1   1  11    22788.90    26380.57    860.14 o
   0   1  11     5805.35     6076.67    207.65 o
   1   1  11      489.83      600.73     22.95 o
   2   1  11     1014.01     1074.95     37.79 o
   3   1  11    23637.71    24658.15    509.85 o
   4   1  11       36.99       83.82     21.34 o
   5   1  11     3046.38     2957.05     41.26 o
   6   1  11      127.16      181.87     24.79 o
   7   1  11     4214.03     4382.28     72.83 o
   8   1  11      921.81      928.72     28.70 o
   9   1  11     2619.07     2467.06     37.65 o
  10   1  11      222.11      239.92     25.12 o
  11   1  11     1572.39     1685.74     27.46 o
  12   1  11        3.98       48.53     17.54 o
  13   1  11     1916.54     1859.76     60.17 o
  14   1  11       39.76       70.68     22.13 o
  15   1  11      124.18      170.77     26.32 o
 -22   2  11        7.72       82.08     22.38 o
 -21   2  11       24.52        6.39     30.74 o
 -20   2  11        1.80      -37.17     39.80 o
 -19   2  11       55.52       35.90     19.36 o
 -18   2  11      170.57      205.17     39.25 o
 -17   2  11      226.08      267.34     38.57 o
 -16   2  11       13.22       37.14     41.67 o
 -15   2  11      739.83      622.06     45.91 o
 -14   2  11      741.65      918.48     95.07 o
 -13   2  11     2699.19     2484.75    111.56 o
 -12   2  11     1178.12     1337.91     30.80 o
 -11   2  11      137.50      136.60     24.50 o
 -10   2  11       10.93      100.25     40.05 o
  -9   2  11     6411.26     5617.70    298.37 o
  -8   2  11      416.95      345.08     34.89 o
  -7   2  11      612.47      524.23     96.15 o
  -6   2  11       42.77       34.82     26.96 o
  -5   2  11    16952.95    17774.80    646.07 o
  -4   2  11     1852.54     2079.10     92.58 o
  -3   2  11    11677.55    13312.43    447.02 o
  -2   2  11      721.07      722.69     62.61 o
  -1   2  11     9269.07     9258.24    618.24 o
   0   2  11     5431.44     5806.02    369.22 o
   1   2  11    48958.54    56597.83   2486.76 o
   2   2  11     4474.28     4805.42    234.72 o
   3   2  11     9413.44     9113.84    456.19 o
   4   2  11      472.46      482.90     24.39 o
   5   2  11     4940.99     5205.66    184.33 o
   6   2  11      890.25      982.66     22.52 o
   7   2  11     6230.08     6330.22     33.17 o
   8   2  11      103.18      150.71     23.92 o
   9   2  11       57.47       75.14     17.18 o
  10   2  11       60.84       64.41     20.81 o
  11   2  11      185.52      183.73     35.90 o
  12   2  11       95.56       80.01     24.71 o
  13   2  11      567.20      628.17     72.12 o
  14   2  11      300.50      325.60     35.49 o
 -21   3  11      163.52      280.38     23.09 o
 -20   3  11       73.77       83.55     36.87 o
 -19   3  11      147.09      260.96     52.42 o
 -18   3  11        3.31       19.07     20.09 o
 -17   3  11        7.82       25.99     46.14 o
 -16   3  11      949.71     1087.26    169.82 o
 -15   3  11      537.96      535.34     51.20 o
 -14   3  11     1345.48     1181.00    139.38 o
 -13   3  11       70.65      181.82     44.01 o
 -12   3  11      188.71      284.88     45.78 o
 -11   3  11     3669.32     3096.41    242.51 o
 -10   3  11     4126.83     3563.94    125.46 o
  -9   3  11       71.91       94.47     19.55 o
  -8   3  11     2003.54     1681.75     83.05 o
  -7   3  11     9346.14     8737.58    430.00 o
  -6   3  11      464.94      422.19     25.06 o
  -5   3  11    12740.83    13550.90    771.53 o
  -4   3  11        5.47       74.11     25.40 o
  -3   3  11      684.07      792.07     70.80 o
  -2   3  11       72.87       92.89     25.47 o
  -1   3  11     5706.89     6657.67    307.37 o
   0   3  11      413.89      501.73     31.26 o
   1   3  11      373.12      475.51     61.70 o
   2   3  11     3399.78     3730.88    219.81 o
   3   3  11     4817.24     5184.12    188.96 o
   4   3  11     1903.64     1970.98     88.71 o
   5   3  11      252.19      291.60     29.39 o
   6   3  11     1279.34     1374.32     67.10 o
   7   3  11     8336.45     8305.59     89.96 o
   8   3  11     2308.16     2291.52     73.74 o
   9   3  11     3455.90     3379.26     86.94 o
  10   3  11      184.33      252.71     39.43 o
  11   3  11      998.68     1085.21     41.56 o
  12   3  11     1568.76     1598.70     58.28 o
  13   3  11     2024.62     1901.12     68.95 o
  14   3  11      185.16      218.75     25.50 o
 -21   4  11       14.00      -25.46     25.46 o
 -20   4  11       15.46      -28.18     28.18 o
 -19   4  11      100.02      121.33     86.37 o
 -18   4  11      168.64      161.57     24.53 o
 -17   4  11      321.83      343.83     53.52 o
 -16   4  11      173.71      156.82     21.66 o
 -15   4  11       48.26      134.45     29.05 o
 -14   4  11      124.59      147.58     40.73 o
 -13   4  11     2117.01     2314.34    299.30 o
 -12   4  11       56.74       30.29     24.05 o
 -11   4  11      995.29      947.63     30.53 o
 -10   4  11     2217.08     2076.01     59.57 o
  -9   4  11     2485.64     2040.76     80.15 o
  -8   4  11     4946.01     4679.65     94.89 o
  -7   4  11     3505.52     3313.50     57.20 o
  -6   4  11       32.01      167.78     58.49 o
  -5   4  11      104.96      124.26     29.45 o
  -4   4  11    10697.67    11705.33    720.28 o
  -3   4  11     1150.44     1159.91    128.97 o
  -2   4  11     3913.25     4406.74    180.57 o
  -1   4  11      268.49      371.50     46.65 o
   0   4  11      285.56      374.63     24.34 o
   1   4  11      891.73     1124.84     89.51 o
   2   4  11      260.64      352.29     26.19 o
   3   4  11     2468.03     2418.15    190.08 o
   4   4  11     3595.75     3536.49    292.26 o
   5   4  11     5812.03     5513.77    473.04 o
   6   4  11     1680.02     1561.31    167.81 o
   7   4  11      136.34      178.95     35.28 o
   8   4  11      613.52      729.94     88.36 o
   9   4  11     4012.36     3788.05    420.64 o
  10   4  11     3507.41     3220.67    360.05 o
  11   4  11     2238.35     2025.37    212.00 o
  12   4  11      513.76      500.43     40.69 o
  13   4  11       38.85       60.61     17.48 o
 -20   5  11       42.31       65.20     36.31 o
 -19   5  11        2.93      -14.31     88.81 o
 -18   5  11       16.35      -73.58     78.01 o
 -17   5  11       56.41       73.48     31.40 o
 -16   5  11      136.07      237.39     76.56 o
 -15   5  11      566.48      502.83     48.63 o
 -14   5  11       70.57      200.96     85.38 o
 -13   5  11      124.41      152.24     31.41 o
 -12   5  11      528.05      478.72     23.79 o
 -11   5  11      979.97      815.74     36.08 o
 -10   5  11      603.78      581.75     22.77 o
  -9   5  11      379.88      289.20     23.74 o
  -8   5  11     1951.49     1741.74     86.26 o
  -7   5  11       25.68       35.78     21.10 o
  -6   5  11     4918.88     4714.96    108.83 o
  -5   5  11      383.22      340.78     26.14 o
  -4   5  11       69.79       98.63     45.64 o
  -3   5  11     5930.04     6215.76     38.73 o
  -2   5  11     9286.99    11108.69    160.31 o
  -1   5  11     2820.03     3240.67     41.02 o
   0   5  11     5464.09     6249.08    453.23 o
   1   5  11       58.41       97.84     27.04 o
   2   5  11     1475.18     1611.61     47.77 o
   3   5  11     9726.39    10039.48    952.42 o
   4   5  11     7384.71     7883.57    560.49 o
   5   5  11     3292.18     3262.20    240.62 o
   6   5  11       59.06       89.32     44.06 o
   7   5  11       28.67       27.56     24.05 o
   8   5  11     1414.43     1295.95    107.82 o
   9   5  11      176.34      239.20     21.96 o
  10   5  11       30.29       58.40     31.59 o
  11   5  11      217.01      191.52     27.91 o
  12   5  11      413.08      380.09     39.25 o
  13   5  11      170.51      202.05     23.99 o
 -19   6  11        3.60       -4.11     24.98 o
 -18   6  11      169.65      287.76     94.23 o
 -17   6  11        1.94       99.51    119.72 o
 -16   6  11       40.18       -4.01     50.54 o
 -15   6  11        1.09      -28.79     28.79 o
 -14   6  11      933.99      958.79     26.36 o
 -13   6  11       20.30      -17.50     23.42 o
 -12   6  11     1764.56     1569.60     82.79 o
 -11   6  11      248.76      349.20     25.37 o
 -10   6  11       39.49       94.02     18.44 o
  -9   6  11     1526.37     1577.85     68.07 o
  -8   6  11     2166.23     2184.31     28.68 o
  -7   6  11      139.30      135.67     22.01 o
  -6   6  11       52.22       83.42     29.84 o
  -5   6  11     3401.90     3504.47     72.23 o
  -4   6  11     2305.25     2588.61    170.23 o
  -3   6  11     3994.40     4604.81     35.47 o
  -2   6  11       10.94       41.26     21.85 o
  -1   6  11       20.41       37.81     25.19 o
   0   6  11     8166.00     8703.61    180.07 o
   1   6  11     2989.79     3131.73     33.24 o
   2   6  11     5005.93     5558.46     36.96 o
   3   6  11      428.23      515.33     82.02 o
   4   6  11      435.11      417.85     47.15 o
   5   6  11      445.13      435.21     22.30 o
   6   6  11     2677.22     2613.49    160.76 o
   7   6  11      400.83      419.05     29.20 o
   8   6  11       53.20       69.70     18.58 o
   9   6  11       79.17       81.97     18.91 o
  10   6  11      479.41      433.31     34.59 o
  11   6  11      180.22      179.06     21.95 o
  12   6  11       22.31       54.04     19.91 o
 -18   7  11       11.52       42.20     31.40 o
 -17   7  11        1.36       27.74     31.89 o
 -16   7  11      213.48      227.92     71.66 o
 -15   7  11        0.94       49.08     24.14 o
 -14   7  11      265.25      195.49     30.44 o
 -13   7  11       20.37       34.01     59.86 o
 -12   7  11      277.95      308.24     53.24 o
 -11   7  11      183.09      245.18     20.76 o
 -10   7  11     1514.60     1444.93     86.95 o
  -9   7  11       45.99       57.33     44.78 o
  -8   7  11       11.46      118.38     54.73 o
  -7   7  11      788.35      691.30     46.17 o
  -6   7  11     2385.69     2758.07     35.58 o
  -5   7  11      582.80      549.74     23.09 o
  -4   7  11      932.18     1257.69     32.33 o
  -3   7  11       85.09      113.35     21.16 o
  -2   7  11      190.28      281.45     29.85 o
  -1   7  11       29.29       56.92     32.38 o
   0   7  11       31.17       64.38    102.55 o
   1   7  11      123.18      187.50     77.54 o
   2   7  11      948.61     1010.72     30.94 o
   3   7  11        7.54       52.78     55.44 o
   4   7  11      161.51      199.68     56.93 o
   5   7  11      189.18      180.77     59.88 o
   6   7  11     3072.39     2924.54    169.58 o
   7   7  11      543.54      501.64     30.67 o
   8   7  11     3542.69     3215.76    127.30 o
   9   7  11      192.44      235.35     37.48 o
  10   7  11        0.86      -41.43     41.43 o
 -16   8  11       82.82       54.70     25.40 o
 -15   8  11       16.72       23.15     24.32 o
 -14   8  11       91.55      163.76     50.54 o
 -13   8  11      349.50      320.58     23.50 o
 -12   8  11      116.25       98.24     33.76 o
 -11   8  11      539.30      577.76     26.16 o
 -10   8  11      341.49      353.75     19.31 o
  -9   8  11      225.12      239.11     26.34 o
  -8   8  11     1445.13     1250.47     49.76 o
  -7   8  11      139.26      204.91     22.96 o
  -6   8  11      243.66      262.46     30.19 o
  -5   8  11      428.38      511.64     34.87 o
  -4   8  11     2669.73     2688.88     28.26 o
  -3   8  11      788.00      906.36     34.89 o
  -2   8  11      608.28      707.43    110.54 o
  -1   8  11      514.56      610.00     99.22 o
   0   8  11     1184.20     1277.08     72.30 o
   1   8  11      103.26      222.22     60.85 o
   2   8  11      924.24     1094.94    200.56 o
   3   8  11       44.76       47.60     71.15 o
   4   8  11      589.21      631.65     32.42 o
   5   8  11      110.39      165.24     95.20 o
   6   8  11     1447.69     1623.22     35.13 o
   7   8  11       12.81      -15.40     22.68 o
   8   8  11       22.39        1.44     22.63 o
   9   8  11       16.53       27.48     52.99 o
 -13   9  11        2.15        4.07     23.56 o
 -12   9  11      151.84      142.74     22.73 o
 -11   9  11       11.13       69.01     25.98 o
 -10   9  11      281.38      242.68     23.20 o
  -9   9  11       19.53       53.06     26.10 o
  -8   9  11      147.59      178.46     26.56 o
  -7   9  11        2.76       -8.49     31.14 o
  -6   9  11      549.51      485.03     25.81 o
  -5   9  11      162.34      201.36     31.21 o
  -4   9  11      219.92      194.11     30.54 o
  -3   9  11       35.73      -63.12     73.11 o
  -2   9  11     3645.54     3865.22     77.10 o
  -1   9  11        8.35       12.44     43.18 o
   0   9  11     1072.19     1145.52     83.59 o
   1   9  11        6.68       28.46     38.27 o
   2   9  11     1128.92      922.89     74.74 o
   3   9  11        0.98      -27.97     27.97 o
   4   9  11     2783.20     2799.56    222.94 o
   5   9  11       35.64      109.38     31.57 o
   6   9  11      258.36      283.73     77.07 o
 -10  10  11       94.05      143.11     27.80 o
  -9  10  11       28.14       38.26     27.52 o
  -8  10  11      652.13      543.95     22.94 o
  -7  10  11        0.92       -3.39     42.20 o
  -6  10  11        0.40      -26.52     49.55 o
  -5  10  11       93.98      104.94     31.90 o
  -4  10  11      604.02      712.84     33.89 o
  -3  10  11      208.78      315.48     31.91 o
  -2  10  11      161.30      220.86     22.55 o
  -1  10  11      265.22      280.39    108.49 o
   0  10  11      203.97      257.09     65.28 o
   1  10  11       57.46      134.04     77.04 o
   2  10  11      304.52      234.26     33.87 o
   3  10  11       15.24      -12.14     22.17 o
 -22   0  12      234.39      271.21     27.04 o
 -20   0  12      169.15      204.83     31.58 o
 -18   0  12       40.81       71.64     31.23 o
 -16   0  12     2052.42     2231.97    125.20 o
 -14   0  12      174.59      174.74     32.40 o
 -12   0  12     3256.69     3917.83     55.42 o
 -10   0  12     1075.36     1107.27     38.39 o
  -8   0  12     4839.86     4538.86     60.72 o
  -6   0  12     9152.31     8093.29   1544.57 o
  -4   0  12      188.92      230.12     29.64 o
  -2   0  12     2316.85     2506.89    211.51 o
   0   0  12      153.14      242.23     30.14 o
   2   0  12     3910.82     4123.53     42.44 o
   4   0  12     3367.50     3443.95     39.18 o
   6   0  12    24500.92    24826.40    598.53 o
   8   0  12     6541.31     6283.91     44.70 o
  10   0  12     3062.84     3307.31    141.22 o
  12   0  12     5970.56     6083.28    172.24 o
  14   0  12      344.65      242.53     32.40 o
 -22   1  12        3.07      -18.41     26.49 o
 -21   1  12       13.67       -3.60     25.64 o
 -20   1  12       17.51       98.18     38.40 o
 -19   1  12       11.51       -5.47     24.50 o
 -18   1  12      641.70      820.92     73.61 o
 -17   1  12       13.48       75.16     29.46 o
 -16   1  12       46.03       52.96     25.09 o
 -15   1  12       85.76      132.99     19.55 o
 -14   1  12     3491.08     4001.55    182.39 o
 -13   1  12      925.90     1005.32    108.93 o
 -12   1  12       97.94      104.48     39.46 o
 -11   1  12     2430.92     2607.93    107.66 o
 -10   1  12     4174.39     4218.08    117.13 o
  -9   1  12      907.03      972.58     33.04 o
  -8   1  12     1134.16      934.39     81.68 o
  -7   1  12     1864.74     1686.95    119.66 o
  -6   1  12     5175.92     4752.14    403.08 o
  -5   1  12    10078.86     9120.94    969.83 o
  -4   1  12     7124.54     7385.01    666.17 o
  -3   1  12     7308.56     7429.10    528.76 o
  -2   1  12     2360.52     2532.98    113.13 o
  -1   1  12       56.05       95.98     19.78 o
   0   1  12    16499.79    17709.47    396.19 o
   1   1  12      902.98     1020.70     26.56 o
   2   1  12     1384.58     1335.62     37.72 o
   3   1  12      276.15      299.94     22.21 o
   4   1  12     9569.02     9757.28    104.35 o
   5   1  12       81.66       81.69     21.33 o
   6   1  12     2685.96     2591.46     24.41 o
   7   1  12       38.65       89.49     21.44 o
   8   1  12     1748.46     1872.35     23.99 o
   9   1  12      351.41      354.37     30.19 o
  10   1  12     1962.39     1881.53     29.59 o
  11   1  12      229.90      233.10     47.10 o
  12   1  12      372.52      465.52     26.60 o
  13   1  12       69.94      104.68     19.97 o
  14   1  12     1447.53     1493.25     60.83 o
 -22   2  12       72.46      100.72     22.24 o
 -21   2  12        0.88       11.28     22.66 o
 -20   2  12        8.44       69.92     27.83 o
 -19   2  12        0.50       98.44     51.41 o
 -18   2  12      110.91      126.89     26.78 o
 -17   2  12       61.32      104.35     36.01 o
 -16   2  12     1073.72     1092.86     53.77 o
 -15   2  12      269.09      367.40     48.41 o
 -14   2  12        2.22       -0.65     23.98 o
 -13   2  12       45.69       57.00     24.31 o
 -12   2  12     2687.52     2488.29    149.87 o
 -11   2  12     1026.57     1085.22     75.15 o
 -10   2  12      214.56      212.81     25.05 o
  -9   2  12      101.57      120.72     27.49 o
  -8   2  12     4633.17     4421.37    790.02 o
  -7   2  12       66.12       87.34     24.82 o
  -6   2  12      972.58     1023.46     58.46 o
  -5   2  12      918.28     1068.51     25.81 o
  -4   2  12    10610.86    10660.78    360.27 o
  -3   2  12     1266.56     1460.72    108.87 o
  -2   2  12    24654.83    25695.47   2392.50 o
  -1   2  12       95.45      145.99     25.23 o
   0   2  12       44.15      105.03     23.66 o
   1   2  12     2440.48     2519.53    145.88 o
   2   2  12    21379.07    21712.53   1108.50 o
   3   2  12     3160.25     3142.81    144.91 o
   4   2  12    12498.73    12111.32    438.27 o
   5   2  12      309.28      316.01     23.39 o
   6   2  12      299.05      374.81     44.05 o
   7   2  12      281.82      335.24     26.25 o
   8   2  12     1334.63     1365.42     26.51 o
   9   2  12        5.93        7.46     25.58 o
  10   2  12      290.03      264.76     21.77 o
  11   2  12      239.10      236.49     18.12 o
  12   2  12      479.05      397.41     19.74 o
  13   2  12        2.29       76.02     25.29 o
  14   2  12      249.93      231.18     29.96 o
 -21   3  12        5.80       54.02     18.02 o
 -20   3  12        6.94      -11.12     28.52 o
 -19   3  12      110.36      162.00     22.00 o
 -18   3  12      401.32      418.86     28.82 o
 -17   3  12      103.80       84.24     24.79 o
 -16   3  12       19.56       33.91     21.15 o
 -15   3  12      614.26      692.56     53.69 o
 -14   3  12      965.90      844.28     68.03 o
 -13   3  12     1466.34     1497.03    128.51 o
 -12   3  12      330.94      294.37     33.16 o
 -11   3  12      242.04      172.28     24.89 o
 -10   3  12     4536.99     4199.80    274.00 o
  -9   3  12      641.82      575.91     46.54 o
  -8   3  12     2565.13     2390.21    133.42 o
  -7   3  12      376.52      428.16     61.07 o
  -6   3  12     6016.05     5475.04    235.51 o
  -5   3  12      139.91      172.50     23.39 o
  -4   3  12    10620.99    11099.02    689.42 o
  -3   3  12      999.69      960.14     71.84 o
  -2   3  12     1270.97     1405.84     63.52 o
  -1   3  12     3737.15     3922.84    107.58 o
   0   3  12     2773.75     3227.45    102.83 o
   1   3  12      309.81      386.44     58.91 o
   2   3  12       12.60        7.93     22.62 o
   3   3  12     3153.28     3365.30    101.13 o
   4   3  12     5321.91     5549.54    317.12 o
   5   3  12     3790.87     3828.81     91.00 o
   6   3  12      274.51      270.58     21.44 o
   7   3  12      201.91      253.37     24.93 o
   8   3  12     4637.51     5026.98    175.71 o
   9   3  12     1667.68     1665.18     71.96 o
  10   3  12     3737.10     3642.47    126.80 o
  11   3  12       15.54       63.85     24.73 o
  12   3  12        3.99       24.27     24.12 o
  13   3  12      548.61      554.13     41.01 o
 -21   4  12       40.94       34.35     45.34 o
 -20   4  12       13.27       -6.89     26.14 o
 -19   4  12       67.32       76.26     58.82 o
 -18   4  12       66.05       67.88     25.95 o
 -17   4  12        5.91      -19.46     27.72 o
 -16   4  12      780.96      755.75     47.24 o
 -15   4  12      128.28      126.20     21.21 o
 -14   4  12       87.62      106.94     57.82 o
 -13   4  12      132.52      130.32     24.32 o
 -12   4  12     1096.52     1133.24    118.93 o
 -11   4  12      414.17      401.10     22.87 o
 -10   4  12      800.17      910.14     23.43 o
  -9   4  12     1693.94     1618.35     48.51 o
  -8   4  12      640.36      481.89     21.41 o
  -7   4  12     5299.69     5742.90    136.00 o
  -6   4  12      658.90      506.00     26.55 o
  -5   4  12      935.71     1091.27     56.07 o
  -4   4  12       29.38       50.16     25.59 o
  -3   4  12     1769.31     1802.85     35.99 o
  -2   4  12      547.43      659.61     55.03 o
  -1   4  12     1288.96     1461.88    155.57 o
   0   4  12     1319.69     1407.89     87.63 o
   1   4  12      144.13      182.83     31.41 o
   2   4  12     1549.37     1863.54    273.85 o
   3   4  12      140.33      168.55     20.64 o
   4   4  12      174.60      173.43     19.41 o
   5   4  12     2073.74     2057.26    175.75 o
   6   4  12     6261.86     5745.19    562.06 o
   7   4  12     4199.09     3977.74    357.81 o
   8   4  12     2011.91     1809.63    175.26 o
   9   4  12       88.50       84.50     21.53 o
  10   4  12      743.75      762.87     69.85 o
  11   4  12     1417.14     1324.31    187.47 o
  12   4  12     1870.75     1701.03    148.26 o
  13   4  12      565.62      455.62     38.71 o
 -20   5  12        7.93       35.31     48.57 o
 -19   5  12       49.71       84.18     37.78 o
 -18   5  12      119.71       71.61     30.44 o
 -17   5  12       24.30       28.59     29.44 o
 -16   5  12      106.95      101.60     24.76 o
 -15   5  12      296.79      279.07     29.45 o
 -14   5  12      932.32      905.34     97.83 o
 -13   5  12       29.67       87.83     23.76 o
 -12   5  12       67.01       72.82     15.72 o
 -11   5  12      865.01      707.71     23.35 o
 -10   5  12       47.72       69.91     37.54 o
  -9   5  12     1777.65     1493.24     47.37 o
  -8   5  12      447.53      403.07     24.57 o
  -7   5  12     1150.02     1237.19    128.91 o
  -6   5  12     1356.15     1416.67     27.08 o
  -5   5  12     8351.09     8190.42    334.61 o
  -4   5  12      135.32      249.94     53.01 o
  -3   5  12     1000.15      997.91     27.29 o
  -2   5  12     1868.70     1914.98    126.69 o
  -1   5  12     5098.78     5665.76     38.61 o
   0   5  12     9767.35    10401.32    519.37 o
   1   5  12     8383.78     9715.24    419.41 o
   2   5  12     1077.57     1223.91     34.43 o
   3   5  12       61.67       95.93     75.57 o
   4   5  12     1937.15     2150.35    185.78 o
   5   5  12     3111.58     3095.99    214.51 o
   6   5  12     1800.73     1914.54    161.38 o
   7   5  12      229.30      249.65     20.54 o
   8   5  12       23.59       66.92     18.57 o
   9   5  12      461.15      510.21     59.11 o
  10   5  12       35.00       41.79     33.03 o
  11   5  12        9.15       23.41     33.57 o
  12   5  12      244.21      276.40     31.61 o
 -19   6  12        1.41      104.19     30.91 o
 -18   6  12        0.31       32.63     37.78 o
 -17   6  12      268.05      249.44     48.60 o
 -16   6  12        1.91       36.63     31.40 o
 -15   6  12      304.94      337.81     51.06 o
 -14   6  12       53.30       50.83     24.68 o
 -13   6  12      340.31      340.92     26.40 o
 -12   6  12      130.13      127.07     25.30 o
 -11   6  12     1868.95     1740.78    137.30 o
 -10   6  12      289.91      335.37     18.82 o
  -9   6  12       16.90      -10.17     20.17 o
  -8   6  12     3022.40     3160.40     76.16 o
  -7   6  12      315.74      344.18     70.70 o
  -6   6  12      567.87      722.28     63.38 o
  -5   6  12       15.94      114.47     95.68 o
  -4   6  12      722.04      728.87     51.61 o
  -3   6  12     3679.34     3726.24    183.61 o
  -2   6  12     3587.38     3841.68     39.18 o
  -1   6  12      386.93      493.06     88.89 o
   0   6  12      375.15      553.78     45.18 o
   1   6  12     2634.53     2855.15     40.97 o
   2   6  12      240.87      271.07     60.87 o
   3   6  12     4948.89     4975.44    314.92 o
   4   6  12      579.66      596.95     27.14 o
   5   6  12       24.57       95.35     29.48 o
   6   6  12       46.95       54.46     20.80 o
   7   6  12      956.18      964.81     68.54 o
   8   6  12      253.81      263.19     20.70 o
   9   6  12        0.61       25.45     20.31 o
  10   6  12        4.28        0.82     22.56 o
  11   6  12      659.29      524.96     40.13 o
 -17   7  12       64.51       65.66     58.39 o
 -16   7  12        3.13       82.52     91.26 o
 -15   7  12      262.65      249.80     25.60 o
 -14   7  12       35.40      114.28     30.18 o
 -13   7  12      275.54      268.22     23.93 o
 -12   7  12      107.80      120.81     28.20 o
 -11   7  12      147.90      203.44     50.27 o
 -10   7  12      193.66      193.34     22.03 o
  -9   7  12     1668.20     1617.35     86.28 o
  -8   7  12      446.30      479.23     30.17 o
  -7   7  12       38.55       69.58     59.37 o
  -6   7  12      386.45      328.52     45.18 o
  -5   7  12     1137.70     1275.56     99.85 o
  -4   7  12      919.52      850.48     31.63 o
  -3   7  12      312.53      397.97     25.92 o
  -2   7  12      654.62      661.02     42.75 o
  -1   7  12      152.81      149.29     21.48 o
   0   7  12       16.86       29.17     37.29 o
   1   7  12       49.01       98.80     21.78 o
   2   7  12       28.41      -28.79     28.79 o
   3   7  12     2397.73     2310.32    104.53 o
   4   7  12      153.74      122.66     29.82 o
   5   7  12     1365.79     1425.00     28.61 o
   6   7  12        1.58      -49.00     69.18 o
   7   7  12      588.08      561.46     38.15 o
   8   7  12      613.41      659.25     49.08 o
   9   7  12     2822.47     2400.30     96.24 o
 -15   8  12       65.30        9.41     37.78 o
 -14   8  12       57.50      152.67     58.39 o
 -13   8  12      121.38      144.38     45.60 o
 -12   8  12       25.64       -4.07     44.44 o
 -11   8  12      254.57      286.20     44.77 o
 -10   8  12      209.71      340.95     41.95 o
  -9   8  12      286.68      234.76     40.67 o
  -8   8  12      370.77      443.38     70.71 o
  -7   8  12     1144.45     1184.96    106.72 o
  -6   8  12      652.87      765.04    130.20 o
  -5   8  12      275.87      342.35     93.27 o
  -4   8  12        8.11       23.45     31.40 o
  -3   8  12     1668.22     1684.14     33.76 o
  -2   8  12      202.94      170.77     25.79 o
  -1   8  12      659.48      739.38     27.07 o
   0   8  12      572.86      621.45     26.86 o
   1   8  12      380.98      443.01     26.42 o
   2   8  12      217.85      255.13     89.34 o
   3   8  12      916.72     1093.56    147.95 o
   4   8  12       11.06       83.35     31.89 o
   5   8  12      318.39      214.45     27.35 o
   6   8  12        1.70      -25.56     85.37 o
   7   8  12     1304.85     1130.19    219.84 o
 -13   9  12      105.55       48.78     27.14 o
 -12   9  12        2.25       61.60     19.94 o
 -11   9  12      102.97       87.69     20.08 o
 -10   9  12       34.08        8.40     41.51 o
  -9   9  12      409.45      343.96     45.89 o
  -8   9  12        0.38        4.22     28.46 o
  -7   9  12      178.09      190.24     95.22 o
  -6   9  12       25.76       38.27     35.33 o
  -5   9  12     1118.52     1190.28     44.75 o
  -4   9  12       13.94       87.10     79.00 o
  -3   9  12       15.15       35.79     60.84 o
  -2   9  12       10.84        7.85     24.53 o
  -1   9  12     2183.98     2178.33    138.95 o
   0   9  12        5.88       44.72     51.03 o
   1   9  12     2557.26     2509.72    244.06 o
   2   9  12       30.25      -16.68     32.61 o
   3   9  12        6.46       13.25     79.98 o
   4   9  12        2.26       77.69     97.15 o
   5   9  12      895.31      713.51    154.31 o
  -9  10  12       17.73       84.39     44.16 o
  -8  10  12      166.79       94.66     26.41 o
  -7  10  12      409.12      511.20     23.61 o
  -6  10  12       15.63        5.62    103.53 o
  -5  10  12      124.00      139.44     21.85 o
  -4  10  12       13.54       76.61    110.40 o
  -3  10  12      250.23      304.24     58.90 o
  -2  10  12       50.29      163.95     58.88 o
  -1  10  12      168.31      152.22     26.51 o
   0  10  12      168.00      150.95     80.49 o
   1  10  12      110.99      218.23     76.06 o
 -21   0  13       36.43       61.62     71.15 o
 -19   0  13      701.74      892.52     28.71 o
 -17   0  13       11.27      -15.49     22.54 o
 -15   0  13     1105.30     1187.61    386.12 o
 -13   0  13       54.77      108.94     44.16 o
 -11   0  13     3421.16     3667.85     56.43 o
  -9   0  13     2734.17     3061.81     55.36 o
  -7   0  13     3829.80     3039.87    562.97 o
  -5   0  13     9016.39     8413.50   1374.41 o
  -3   0  13       48.40       79.57     50.54 o
  -1   0  13     1719.56     2013.89    208.55 o
   1   0  13     1850.75     1875.70     31.04 o
   3   0  13    14088.12    13833.07    280.43 o
   5   0  13      271.74      241.71     57.44 o
   7   0  13    12615.94    13218.07    312.66 o
   9   0  13    10019.18     9458.10     98.16 o
  11   0  13        6.50       83.16     30.51 o
  13   0  13     2069.32     2186.77     51.22 o
 -22   1  13        3.69       69.85     26.31 o
 -21   1  13       44.76       -0.33     22.95 o
 -20   1  13        9.95       28.46     39.80 o
 -19   1  13       76.71      175.01     20.54 o
 -18   1  13       18.65       88.17     34.84 o
 -17   1  13      477.67      512.50     28.07 o
 -16   1  13      124.94      145.13     20.39 o
 -15   1  13        5.33        0.86     25.48 o
 -14   1  13       67.75       82.65     19.73 o
 -13   1  13     1216.74     1263.57    339.86 o
 -12   1  13      141.35      153.65     32.04 o
 -11   1  13     1058.72     1071.88     28.55 o
 -10   1  13     2788.17     2955.76     58.32 o
  -9   1  13     2374.86     2204.55    104.19 o
  -8   1  13     4890.01     4527.78    403.36 o
  -7   1  13      597.50      574.06     44.01 o
  -6   1  13     1551.73     1603.39    100.20 o
  -5   1  13       73.07      124.43     29.32 o
  -4   1  13     3425.59     3189.06    265.48 o
  -3   1  13     9866.03     9900.87    686.04 o
  -2   1  13     5224.70     5365.25    272.39 o
  -1   1  13      154.02      224.25     21.13 o
   0   1  13     1851.50     1891.46     84.42 o
   1   1  13    12414.96    12909.78    366.80 o
   2   1  13       14.69       48.93     22.25 o
   3   1  13     3205.26     2956.48     50.55 o
   4   1  13       22.53       57.03     35.24 o
   5   1  13     5091.27     5232.81     30.28 o
   6   1  13       65.11       51.57     21.58 o
   7   1  13     3306.32     2991.19     59.49 o
   8   1  13       22.73       20.39     24.14 o
   9   1  13      935.34      997.50     23.13 o
  10   1  13       65.86       97.47     20.69 o
  11   1  13     1938.16     1702.89     65.74 o
  12   1  13       53.20       85.28     23.57 o
  13   1  13       15.56       75.89     26.91 o
 -21   2  13        4.40       32.28     20.28 o
 -20   2  13       24.59       65.50     22.08 o
 -19   2  13      248.59      324.50     29.89 o
 -18   2  13        5.14      130.46     22.45 o
 -17   2  13       70.80      136.73     25.26 o
 -16   2  13      270.55      342.06     47.99 o
 -15   2  13     1295.80     1322.94     54.90 o
 -14   2  13      128.98      214.39     29.25 o
 -13   2  13      154.02      227.05     25.07 o
 -12   2  13        0.91        0.92     21.52 o
 -11   2  13     3050.32     2927.40    105.70 o
 -10   2  13      450.31      425.70     21.76 o
  -9   2  13      707.68      572.33     22.04 o
  -8   2  13       36.18       59.75     26.10 o
  -7   2  13     6651.39     6650.15    370.37 o
  -6   2  13       28.84       -6.91     33.32 o
  -5   2  13     8696.53     9344.43    433.08 o
  -4   2  13       41.96      178.61     54.82 o
  -3   2  13     3744.09     3713.65    163.18 o
  -2   2  13     2592.95     2664.29    232.67 o
  -1   2  13    23892.09    24431.45   1645.30 o
   0   2  13     2242.35     2196.47    139.50 o
   1   2  13     6931.28     6725.66    307.72 o
   2   2  13      128.80      188.52     21.43 o
   3   2  13     6028.77     5913.13    237.47 o
   4   2  13     1702.32     1663.07     80.11 o
   5   2  13     5940.33     5645.73    205.19 o
   6   2  13      300.17      306.68     25.08 o
   7   2  13       49.36      245.08    129.70 o
   8   2  13       26.05       36.56     25.04 o
   9   2  13      256.30      245.54     23.12 o
  10   2  13       10.85       69.30     24.31 o
  11   2  13      588.87      664.15     26.84 o
  12   2  13      234.28      262.63     49.64 o
  13   2  13      978.50      939.87     27.81 o
 -21   3  13       52.64      100.80     20.12 o
 -20   3  13        1.15      -31.83     31.83 o
 -19   3  13       12.93       69.20     25.62 o
 -18   3  13      259.90      378.70     40.43 o
 -17   3  13      183.17      188.03     25.05 o
 -16   3  13      179.02      200.10     19.89 o
 -15   3  13       19.01       71.64     24.49 o
 -14   3  13       68.29      134.90     24.10 o
 -13   3  13      560.52      550.51     25.75 o
 -12   3  13     1385.41     1378.99    109.14 o
 -11   3  13      175.83      215.44     36.97 o
 -10   3  13      753.50      642.95     40.58 o
  -9   3  13     5120.44     4511.54    387.99 o
  -8   3  13       30.54       45.84     19.46 o
  -7   3  13     2332.31     2445.31    165.31 o
  -6   3  13      383.71      459.86     26.47 o
  -5   3  13     1001.66     1097.10     44.28 o
  -4   3  13     1040.43     1171.29     82.66 o
  -3   3  13     6930.57     7275.40     43.48 o
  -2   3  13      402.26      397.21     55.01 o
  -1   3  13      163.49      222.20     36.81 o
   0   3  13     4225.64     4681.55    224.69 o
   1   3  13     1296.72     1376.08    135.22 o
   2   3  13     2351.13     2397.38     67.00 o
   3   3  13       86.90      184.30     67.50 o
   4   3  13      900.99     1006.45     24.96 o
   5   3  13     6513.38     6445.24    174.79 o
   6   3  13     2013.83     1993.71     37.81 o
   7   3  13     2662.46     2488.55    102.73 o
   8   3  13       19.17       52.35     57.91 o
   9   3  13      926.30     1098.28     73.65 o
  10   3  13     1195.90     1126.59     41.17 o
  11   3  13     2480.93     2356.50     27.54 o
  12   3  13      181.60      187.65     23.87 o
 -20   4  13       44.06      109.12     20.21 o
 -19   4  13      352.43      370.41     34.67 o
 -18   4  13       34.85       21.28     30.46 o
 -17   4  13        0.52       12.95     24.66 o
 -16   4  13       68.00       -8.36     29.50 o
 -15   4  13      798.37      927.99     99.41 o
 -14   4  13       22.31       29.27     31.73 o
 -13   4  13        7.70       21.04     28.09 o
 -12   4  13      660.51      744.16     46.28 o
 -11   4  13      671.34      657.94     34.05 o
 -10   4  13     1324.08     1308.47     34.44 o
  -9   4  13      676.73      692.49     36.61 o
  -8   4  13      551.02      520.81     24.96 o
  -7   4  13      144.22      133.52     26.88 o
  -6   4  13     3867.40     3945.16    224.45 o
  -5   4  13     1346.49     1348.77    105.85 o
  -4   4  13     2826.23     3039.02     32.75 o
  -3   4  13      313.90      478.78     55.49 o
  -2   4  13      126.15      159.04     21.52 o
  -1   4  13      435.60      602.03    124.76 o
   0   4  13      663.03      723.32     31.25 o
   1   4  13      125.02      170.63     59.39 o
   2   4  13      619.15      673.16     74.20 o
   3   4  13     6531.57     6884.99    451.71 o
   4   4  13     1211.32     1227.71    125.47 o
   5   4  13      330.45      431.72     72.29 o
   6   4  13      592.90      584.89     54.74 o
   7   4  13     3135.96     2969.89    307.24 o
   8   4  13     2874.51     2461.87    241.09 o
   9   4  13     2617.84     2307.58    222.65 o
  10   4  13      702.26      600.90     51.62 o
  11   4  13       12.94       54.36     19.23 o
  12   4  13      156.52      196.26     20.83 o
 -19   5  13       34.53      138.64     52.11 o
 -18   5  13       71.85      103.99     24.52 o
 -17   5  13      152.21      183.91     44.04 o
 -16   5  13       25.04       -4.97     31.90 o
 -15   5  13        0.21       54.25     23.74 o
 -14   5  13      284.36      258.98     24.74 o
 -13   5  13      296.72      307.67     45.67 o
 -12   5  13      418.16      373.91     17.94 o
 -11   5  13      633.61      558.54     22.08 o
 -10   5  13      570.71      435.01     34.54 o
  -9   5  13      164.09      176.33     18.33 o
  -8   5  13     2791.52     2525.06    101.37 o
  -7   5  13      265.13      250.33     68.73 o
  -6   5  13      374.39      401.80     37.81 o
  -5   5  13       83.42      223.76     48.58 o
  -4   5  13     6130.62     6778.52    265.87 o
  -3   5  13     2957.14     3475.70     80.54 o
  -2   5  13     4981.05     5215.12    424.99 o
  -1   5  13     1184.26     1156.16     35.13 o
   0   5  13      842.44      937.59     32.94 o
   1   5  13     5103.15     5559.07     38.17 o
   2   5  13     4574.65     4941.34    111.04 o
   3   5  13     2174.95     2258.31    124.24 o
   4   5  13      166.76      258.91     31.14 o
   5   5  13      111.80      126.30     27.36 o
   6   5  13      874.83      803.55     30.36 o
   7   5  13      450.02      482.48     41.04 o
   8   5  13       61.42       91.71     18.69 o
   9   5  13       21.80       10.79     22.22 o
  10   5  13      462.97      468.44     53.87 o
  11   5  13      110.70      124.79     26.07 o
 -18   6  13       10.49       42.07     36.05 o
 -17   6  13        2.94        0.82     21.49 o
 -16   6  13      415.76      429.68     45.72 o
 -15   6  13       24.69       24.24     21.31 o
 -14   6  13      443.00      514.30     61.03 o
 -13   6  13      405.22      450.72     34.00 o
 -12   6  13       42.93       32.35     28.19 o
 -11   6  13      645.95      608.36     58.29 o
 -10   6  13      862.69      868.42     26.39 o
  -9   6  13       39.87       69.58     22.15 o
  -8   6  13        0.74       16.67     30.18 o
  -7   6  13     1546.79     1628.67     48.74 o
  -6   6  13      518.94      503.07     22.89 o
  -5   6  13     2935.94     3395.63     62.73 o
  -4   6  13       40.14       66.52     74.58 o
  -3   6  13      110.67      254.59     67.73 o
  -2   6  13     3282.83     3532.98    241.21 o
  -1   6  13      893.53     1054.20    101.77 o
   0   6  13     2623.65     2860.47     31.78 o
   1   6  13     1494.37     1527.80     90.57 o
   2   6  13      595.76      528.74     82.04 o
   3   6  13      221.66      391.93     56.45 o
   4   6  13     2811.59     2783.17    171.74 o
   5   6  13      199.56      217.95     25.24 o
   6   6  13       82.47      111.25     39.75 o
   7   6  13       45.26       83.51     26.03 o
   8   6  13      359.94      355.31     36.71 o
   9   6  13      101.83      147.66     27.47 o
 -17   7  13        3.86       29.95     26.62 o
 -16   7  13      179.30      193.32     65.77 o
 -15   7  13        2.09       -3.85     24.32 o
 -14   7  13       77.55       87.00     30.18 o
 -13   7  13       25.91       29.38     19.09 o
 -12   7  13      424.74      379.63     23.70 o
 -11   7  13        0.39       -3.29     22.62 o
 -10   7  13        3.27       32.64     18.77 o
  -9   7  13      463.60      405.79     29.51 o
  -8   7  13      685.17      793.63    133.65 o
  -7   7  13      193.27      164.05     24.15 o
  -6   7  13      532.91      628.26     32.63 o
  -5   7  13      374.96      339.80     25.57 o
  -4   7  13      227.12      289.75     29.94 o
  -3   7  13      409.31      418.09     31.25 o
  -2   7  13      291.82      387.78     29.46 o
  -1   7  13        0.39      -29.48     29.48 o
   0   7  13      687.14      713.63     57.00 o
   1   7  13       82.48       -2.86    154.58 o
   2   7  13      274.41      264.76     24.69 o
   3   7  13      178.45      148.19     80.49 o
   4   7  13     1612.95     1626.25     26.45 o
   5   7  13      478.91      505.89     72.68 o
   6   7  13     3218.64     2891.98    243.86 o
   7   7  13      177.79      269.25     31.93 o
   8   7  13        6.17       15.70     76.54 o
 -15   8  13       65.26       86.51     33.37 o
 -14   8  13       46.55       61.59     31.52 o
 -13   8  13       29.58      112.71     26.33 o
 -12   8  13      105.41       58.65     20.05 o
 -11   8  13       98.48      142.68     27.02 o
 -10   8  13      448.80      454.17     46.48 o
  -9   8  13       41.86       64.28     26.99 o
  -8   8  13      125.91      182.63     74.11 o
  -7   8  13      114.89       73.44     76.56 o
  -6   8  13     1196.95     1090.09    123.94 o
  -5   8  13      589.32      637.93     54.03 o
  -4   8  13      279.03      278.35     22.56 o
  -3   8  13      259.83      246.87     25.60 o
  -2   8  13      680.11      732.27     54.54 o
  -1   8  13       26.23       30.86     31.20 o
   0   8  13      712.48      775.37     27.26 o
   1   8  13       42.38      169.01    113.84 o
   2   8  13      477.79      437.24    192.02 o
   3   8  13      299.90      325.69     53.51 o
   4   8  13      936.43     1009.86     50.13 o
   5   8  13       81.96       66.74     25.78 o
   6   8  13       52.72       27.27     50.05 o
 -12   9  13      160.00      185.30     32.10 o
 -11   9  13        5.28       74.60     21.73 o
 -10   9  13       24.42       19.87     25.59 o
  -9   9  13        1.63        8.83     30.53 o
  -8   9  13      203.66       75.59     31.24 o
  -7   9  13       83.38      139.46     33.37 o
  -6   9  13        0.18      118.84     77.03 o
  -5   9  13        8.31       99.63     41.21 o
  -4   9  13     1259.62     1364.72     92.46 o
  -3   9  13       25.39       98.60     78.51 o
  -2   9  13      673.05      681.46     81.06 o
  -1   9  13       46.32       87.34     31.92 o
   0   9  13      503.12      505.39    155.68 o
   1   9  13        0.82       37.78     69.18 o
   2   9  13     2119.89     2259.19    211.80 o
   3   9  13       30.31       -1.25    112.36 o
  -5  10  13      135.98      113.86     25.60 o
  -4  10  13      119.84      221.90    107.47 o
  -3  10  13      197.24      244.21     26.32 o
 -20   0  14        2.95      -13.29     73.60 o
 -18   0  14      380.88      497.61     36.34 o
 -16   0  14        0.67      -24.62     25.23 o
 -14   0  14      500.49      629.72     47.16 o
 -12   0  14     1354.75     1443.28     50.21 o
 -10   0  14     3181.78     3203.14     56.39 o
  -8   0  14     1616.84     1800.51     51.25 o
  -6   0  14     1882.52     1844.25    422.63 o
  -4   0  14     6184.78     6107.49    879.55 o
  -2   0  14       39.92       93.03     30.44 o
   0   0  14     2285.20     2429.54    191.50 o
   2   0  14      597.46      563.84     47.17 o
   4   0  14    13723.79    13589.42    100.73 o
   6   0  14     5696.83     5444.58    155.49 o
   8   0  14     2208.65     2381.36    197.65 o
  10   0  14     8309.00     8158.69    710.43 o
  12   0  14      280.04      247.21     34.36 o
 -21   1  14        0.11       34.26     42.61 o
 -20   1  14      208.20      323.73     35.93 o
 -19   1  14       10.24       95.87     18.35 o
 -18   1  14      109.92      170.96     50.49 o
 -17   1  14        5.24       73.03     22.66 o
 -16   1  14      732.68      892.97     24.58 o
 -15   1  14       90.88      162.63     32.46 o
 -14   1  14        4.14       21.20     21.14 o
 -13   1  14      667.28      824.95    227.16 o
 -12   1  14      908.35      985.79     37.86 o
 -11   1  14      257.32      325.11     32.28 o
 -10   1  14     1247.71     1273.63     35.15 o
  -9   1  14      481.00      483.47     32.25 o
  -8   1  14     1143.41     1068.80     99.54 o
  -7   1  14     4756.92     4599.86    414.60 o
  -6   1  14     6645.93     6570.60    594.54 o
  -5   1  14     3592.23     3403.41    435.05 o
  -4   1  14     5296.09     5242.19    505.40 o
  -3   1  14      342.16      370.21     41.11 o
  -2   1  14    10709.96    10976.17    669.51 o
  -1   1  14      933.86      923.68     40.04 o
   0   1  14      958.90      886.58     41.68 o
   1   1  14      747.58      749.30     24.92 o
   2   1  14    13346.14    12810.48    390.70 o
   3   1  14      302.83      277.58     19.80 o
   4   1  14     2547.40     2521.10     36.76 o
   5   1  14      203.96      241.41     19.84 o
   6   1  14     1427.41     1455.60     38.93 o
   7   1  14      178.40      237.77     37.32 o
   8   1  14     1770.05     1605.11     25.93 o
   9   1  14       69.94       72.95     26.06 o
  10   1  14      161.02      203.86     43.34 o
  11   1  14        1.35      -14.03     22.21 o
  12   1  14     1658.67     1653.29     49.35 o
 -21   2  14        0.08      -11.19     21.78 o
 -20   2  14       20.45       71.13     19.84 o
 -19   2  14       92.39      132.88     47.91 o
 -18   2  14      159.65      258.97     46.70 o
 -17   2  14       72.94      109.27     26.20 o
 -16   2  14      152.01      175.15     28.33 o
 -15   2  14      115.67      152.75     25.85 o
 -14   2  14      937.05      937.70     53.87 o
 -13   2  14      430.40      549.05     27.77 o
 -12   2  14     1073.32      905.78     27.43 o
 -11   2  14      162.78      240.14     23.53 o
 -10   2  14     2468.87     2281.14    208.20 o
  -9   2  14       17.82        6.84     18.98 o
  -8   2  14      922.18      886.23     59.35 o
  -7   2  14      120.30      131.36     25.07 o
  -6   2  14      129.25      185.98     27.15 o
  -5   2  14      427.69      423.60     28.60 o
  -4   2  14    14157.59    15228.56    440.80 o
  -3   2  14      217.18      214.58     28.20 o
  -2   2  14      100.77      176.64     26.07 o
  -1   2  14     1494.91     1520.28    130.62 o
   0   2  14    11720.72    11377.71    782.86 o
   1   2  14     2747.63     2720.97    156.72 o
   2   2  14     7912.45     7468.32    458.23 o
   3   2  14       33.37       49.35     21.57 o
   4   2  14      168.12      260.81     43.78 o
   5   2  14      460.78      457.03     33.03 o
   6   2  14     1520.83     1438.25     67.96 o
   7   2  14       10.92       48.53     20.95 o
   8   2  14       91.80      105.25     24.23 o
   9   2  14      157.91      215.62     61.46 o
  10   2  14      776.84      782.05     34.46 o
  11   2  14        2.76       45.92     37.65 o
  12   2  14      491.63      454.53     21.31 o
 -21   3  14       34.20       50.05     45.14 o
 -20   3  14      125.25      159.50     59.08 o
 -19   3  14       51.32       97.27     27.78 o
 -18   3  14       23.37       65.94     25.10 o
 -17   3  14      171.78      251.26     31.69 o
 -16   3  14      179.12      224.52     22.19 o
 -15   3  14      661.96      788.11     39.60 o
 -14   3  14       41.23       85.97     27.62 o
 -13   3  14       31.47       52.66     21.12 o
 -12   3  14     1148.65     1209.80    137.61 o
 -11   3  14      273.51      259.08     41.63 o
 -10   3  14      633.84      597.83     74.47 o
  -9   3  14      325.58      349.39     31.04 o
  -8   3  14     1549.57     1417.95     79.50 o
  -7   3  14      108.69      120.51     24.65 o
  -6   3  14     7915.52     8090.07    421.85 o
  -5   3  14      677.02      648.91     45.71 o
  -4   3  14      214.26      316.37     61.85 o
  -3   3  14     1384.22     1539.74    101.43 o
  -2   3  14     1978.52     1988.64    178.99 o
  -1   3  14      139.87      120.57     25.60 o
   0   3  14      127.86      135.23     39.26 o
   1   3  14     3212.50     3310.91    129.54 o
   2   3  14     5068.61     4915.86    396.20 o
   3   3  14     2528.01     2561.88     97.41 o
   4   3  14      108.86       75.30     22.57 o
   5   3  14       42.54       64.59     26.05 o
   6   3  14     3622.56     3705.37     88.18 o
   7   3  14     1100.79      997.92     27.22 o
   8   3  14     2854.03     2574.86     45.58 o
   9   3  14      137.53      167.62     27.03 o
  10   3  14        3.81      -16.42     43.55 o
  11   3  14      493.78      484.56     42.91 o
 -20   4  14       13.27       20.62     23.13 o
 -19   4  14       52.02       46.15     32.61 o
 -18   4  14      127.49      287.92     59.30 o
 -17   4  14       53.71       76.90     24.66 o
 -16   4  14        0.06       39.80     24.49 o
 -15   4  14       80.08      130.10     32.75 o
 -14   4  14      194.04      208.94     50.40 o
 -13   4  14       70.28       86.58     25.20 o
 -12   4  14      727.51      784.68     49.09 o
 -11   4  14      228.37      324.51     19.77 o
 -10   4  14      142.13      143.04     33.36 o
  -9   4  14     2058.67     2113.32     84.82 o
  -8   4  14      430.15      410.53     26.49 o
  -7   4  14     1057.73     1106.83    114.61 o
  -6   4  14      282.70      321.43     97.21 o
  -5   4  14     1567.47     1505.87     74.86 o
  -4   4  14     1021.02     1124.96     46.24 o
  -3   4  14     2482.54     2646.92     94.28 o
  -2   4  14      214.73      227.77     25.79 o
  -1   4  14       22.03       57.91     30.51 o
   0   4  14     2758.24     3003.81    151.11 o
   1   4  14      503.15      552.72     43.23 o
   2   4  14       80.53      139.40     30.51 o
   3   4  14     1356.97     1410.01     81.69 o
   4   4  14     4218.39     3903.21    330.81 o
   5   4  14     2746.18     2522.20    241.61 o
   6   4  14     2012.55     1808.37    163.27 o
   7   4  14        2.89       41.92     18.52 o
   8   4  14      611.52      546.61     60.09 o
   9   4  14     1724.13     1588.80    133.38 o
  10   4  14     2335.62     2004.64    165.72 o
 -19   5  14       12.77      -21.80     21.80 o
 -18   5  14       44.66        3.77     45.99 o
 -17   5  14       96.63      110.08     55.79 o
 -16   5  14      188.85      252.24     36.10 o
 -15   5  14       54.28      122.22     29.96 o
 -14   5  14       33.31       49.67     21.91 o
 -13   5  14      249.20      252.11     22.26 o
 -12   5  14      132.24      154.39     31.88 o
 -11   5  14     1042.86      862.80     40.46 o
 -10   5  14       99.48      136.64     28.40 o
  -9   5  14      210.04      260.63     37.12 o
  -8   5  14       68.59      102.93     24.05 o
  -7   5  14     2742.25     2520.22    219.22 o
  -6   5  14      183.98      256.18     25.60 o
  -5   5  14     1537.17     1553.94     71.89 o
  -4   5  14     2992.09     3058.12    218.86 o
  -3   5  14     2585.26     3131.40    158.93 o
  -2   5  14     3365.98     3979.97    269.96 o
  -1   5  14     3748.93     3974.45    243.45 o
   0   5  14      480.88      518.03     28.17 o
   1   5  14       27.62       24.88     37.29 o
   2   5  14     2965.01     2935.50    251.34 o
   3   5  14     1453.01     1615.52    105.81 o
   4   5  14     1471.17     1471.50     50.69 o
   5   5  14       48.25       80.43    100.10 o
   6   5  14       22.08      109.91     39.66 o
   7   5  14      238.33      268.47     49.87 o
   8   5  14       23.52       41.95     18.95 o
   9   5  14       28.54       27.15     29.60 o
  10   5  14      107.89      153.01     23.12 o
 -18   6  14        1.86       49.27     25.40 o
 -17   6  14       54.06      125.44     40.44 o
 -16   6  14       61.95       76.53     25.10 o
 -15   6  14      154.03      236.32     51.54 o
 -14   6  14       37.67       32.88     22.24 o
 -13   6  14      533.62      502.29     24.17 o
 -12   6  14        0.21       39.74     18.50 o
 -11   6  14      115.44      184.30     23.76 o
 -10   6  14      907.62      999.31     53.66 o
  -9   6  14      361.92      327.88     33.88 o
  -8   6  14      589.58      706.59     26.65 o
  -7   6  14       78.40      104.43     25.20 o
  -6   6  14       14.57       47.34     50.54 o
  -5   6  14     1263.03     1393.99     34.77 o
  -4   6  14     2780.18     2865.60     75.53 o
  -3   6  14      230.43      253.32     55.96 o
  -2   6  14      701.53      829.30     33.36 o
  -1   6  14     1637.51     1742.31     48.25 o
   0   6  14      312.92      360.11     27.05 o
   1   6  14     4231.69     4191.45    251.46 o
   2   6  14      237.46      191.53     26.13 o
   3   6  14        2.95       63.73     82.92 o
   4   6  14       12.99       60.23     49.56 o
   5   6  14     1228.95     1248.71    115.09 o
   6   6  14      112.69      125.78     21.85 o
   7   6  14       63.03       50.94     30.18 o
   8   6  14       30.84       10.41     22.74 o
 -16   7  14        6.89       46.09     22.01 o
 -15   7  14       59.46       60.35     25.12 o
 -14   7  14       15.97       14.07     26.45 o
 -13   7  14        5.60       44.16     25.78 o
 -12   7  14       85.30      104.20     23.45 o
 -11   7  14      513.96      503.45     37.85 o
 -10   7  14       25.50        8.34     29.84 o
  -9   7  14        0.15       14.23     29.48 o
  -8   7  14       61.41      110.36     67.72 o
  -7   7  14      466.20      508.73     96.26 o
  -6   7  14      501.83      482.25     38.80 o
  -5   7  14      581.11      741.53    106.60 o
  -4   7  14        7.27       13.25     25.02 o
  -3   7  14      763.16      691.10     38.33 o
  -2   7  14       47.94      134.34     24.48 o
  -1   7  14       81.38      114.19     39.26 o
   0   7  14       14.96       47.47     37.78 o
   1   7  14     1396.15     1291.65    123.50 o
   2   7  14      174.21      214.71     31.21 o
   3   7  14     1277.66     1318.45     47.71 o
   4   7  14       63.68      -25.04     28.95 o
   5   7  14      559.92      483.94     28.07 o
   6   7  14      329.50      331.12     64.80 o
   7   7  14     2164.96     1883.98    275.35 o
 -14   8  14        3.03       23.10     22.79 o
 -13   8  14       50.43       87.37     18.65 o
 -12   8  14      197.38      196.70     30.75 o
 -11   8  14       73.19       82.44     23.43 o
 -10   8  14       93.45      114.83     30.54 o
  -9   8  14      586.15      527.70     26.86 o
  -8   8  14      260.49      317.99     51.54 o
  -7   8  14       37.33       46.71     44.65 o
  -6   8  14       94.56      129.44     35.33 o
  -5   8  14     1056.98     1165.31     28.32 o
  -4   8  14       29.07      -22.78    125.61 o
  -3   8  14      544.06      561.37     27.51 o
  -2   8  14      594.95      653.56     27.06 o
  -1   8  14      213.68      238.06     22.55 o
   0   8  14      302.81      437.88     32.63 o
   1   8  14      856.10      874.37    102.71 o
   2   8  14       23.36        4.13     47.59 o
   3   8  14      135.44      130.92     54.97 o
   4   8  14       24.09       64.18     25.51 o
   5   8  14     1017.70      758.83     85.04 o
 -11   9  14      230.29       84.43     44.18 o
 -10   9  14       10.45      -14.41     63.29 o
  -9   9  14        4.04       22.08     46.61 o
  -8   9  14        1.53       20.14     40.23 o
  -7   9  14      492.12      433.05     27.06 o
  -6   9  14        0.47       20.12     37.78 o
  -5   9  14      128.43      152.34     45.64 o
  -4   9  14       70.89       72.32     77.04 o
  -3   9  14     1288.16     1191.68     29.46 o
  -2   9  14        0.01       78.64     77.52 o
  -1   9  14     1328.86     1082.91     93.94 o
   0   9  14       44.93       25.36     29.93 o
   1   9  14       20.14       97.12     44.65 o
 -21   0  15      103.12      149.28     48.58 o
 -19   0  15        5.82       34.25     31.57 o
 -17   0  15      195.63      302.85     22.91 o
 -15   0  15      105.66       89.32     46.13 o
 -13   0  15      505.64      743.68     47.16 o
 -11   0  15      166.09      159.03     46.14 o
  -9   0  15      465.61      436.19     47.16 o
  -7   0  15     4895.06     4194.04    938.84 o
  -5   0  15      698.32      690.55    124.36 o
  -3   0  15     1393.61     1447.44    215.17 o
  -1   0  15      117.45      139.98     31.14 o
   1   0  15     9757.82     9141.65    344.88 o
   3   0  15       80.00      205.40     30.51 o
   5   0  15     8972.57     8368.08    260.55 o
   7   0  15     7186.66     6806.37     71.19 o
   9   0  15       12.97       53.30     25.23 o
  11   0  15     2111.64     1962.06    155.64 o
 -21   1  15       23.53       90.57     32.94 o
 -20   1  15        4.92       53.63     19.02 o
 -19   1  15      159.74      227.12     31.74 o
 -18   1  15        6.16       22.57     31.44 o
 -17   1  15       10.45       38.00     25.65 o
 -16   1  15        4.01       11.72     36.07 o
 -15   1  15      747.05      949.43     53.75 o
 -14   1  15       59.35      156.58     45.46 o
 -13   1  15      737.84      733.63    198.92 o
 -12   1  15      502.51      666.06     33.69 o
 -11   1  15     1130.54     1167.82     29.12 o
 -10   1  15     1751.84     1920.59     73.42 o
  -9   1  15     2760.25     2546.83    234.99 o
  -8   1  15      130.69      212.07     29.86 o
  -7   1  15      962.97      944.13     97.43 o
  -6   1  15      739.74      705.68     93.43 o
  -5   1  15     9556.15     9444.45   1087.68 o
  -4   1  15     3408.46     3166.97    317.73 o
  -3   1  15      103.76      153.52     23.80 o
  -2   1  15     1674.19     1677.08    112.36 o
  -1   1  15     9115.66     9108.02    409.41 o
   0   1  15       64.73      102.18     31.59 o
   1   1  15     1590.04     1583.79     66.39 o
   2   1  15        3.38       31.29     23.76 o
   3   1  15     1969.11     1861.07     44.99 o
   4   1  15        5.88       22.43     24.18 o
   5   1  15     2851.60     2647.39     56.57 o
   6   1  15       72.34      128.09     20.39 o
   7   1  15      318.69      316.07     29.87 o
   8   1  15      182.25      254.20     21.94 o
   9   1  15     3071.74     2984.20     58.12 o
  10   1  15       74.36      162.58     45.49 o
  11   1  15      148.44      182.02     26.44 o
 -21   2  15       20.23      -16.68     45.14 o
 -20   2  15        3.49       -2.65     23.51 o
 -19   2  15       84.20       83.42     30.46 o
 -18   2  15       12.96      -25.44     25.44 o
 -17   2  15      302.48      314.33     25.86 o
 -16   2  15      113.61      208.87     25.03 o
 -15   2  15       18.77       29.35     22.47 o
 -14   2  15        8.58        5.25     27.63 o
 -13   2  15      827.92      895.00     39.25 o
 -12   2  15      278.95      356.43     26.25 o
 -11   2  15      404.43      451.55     31.78 o
 -10   2  15        5.79       34.14     21.67 o
  -9   2  15      846.69      816.58    144.91 o
  -8   2  15       52.88       52.63     21.03 o
  -7   2  15     4038.32     3996.70    240.23 o
  -6   2  15        4.31       64.38     20.91 o
  -5   2  15     2169.11     2062.93     82.34 o
  -4   2  15     2661.02     2785.06     76.03 o
  -3   2  15     8738.56     8997.01    572.78 o
  -2   2  15      298.98      255.53     21.42 o
  -1   2  15     2721.20     2553.75    193.61 o
   0   2  15      429.53      361.96     25.73 o
   1   2  15     4914.55     4611.93    238.67 o
   2   2  15     1669.84     1560.83     64.54 o
   3   2  15     2753.00     2556.24     77.24 o
   4   2  15      141.79      131.01     37.55 o
   5   2  15       40.63       85.14     30.71 o
   6   2  15      115.57      140.42     24.04 o
   7   2  15      182.66      244.02     26.28 o
   8   2  15        1.90      -17.58     21.95 o
   9   2  15      340.34      331.13     26.07 o
  10   2  15      269.25      274.51     25.86 o
  11   2  15      833.15      736.72     44.85 o
 -20   3  15       22.84       41.74     20.17 o
 -19   3  15      101.32      190.11     26.30 o
 -18   3  15       60.52        3.24     22.64 o
 -17   3  15        6.20      -22.47     22.47 o
 -16   3  15        3.26       23.13     33.67 o
 -15   3  15      316.17      338.32     25.86 o
 -14   3  15      220.29      294.14     25.64 o
 -13   3  15      111.87      133.67     22.18 o
 -12   3  15      452.41      474.09     35.04 o
 -11   3  15     1556.04     1542.40    108.88 o
 -10   3  15       20.48       47.24     37.86 o
  -9   3  15     2465.80     2348.96    161.69 o
  -8   3  15       47.68       75.30     23.73 o
  -7   3  15       94.10       60.78     24.87 o
  -6   3  15       25.08       24.28     22.88 o
  -5   3  15     6921.93     6941.68    296.31 o
  -4   3  15      270.48      311.70     31.54 o
  -3   3  15      284.84      398.75     31.54 o
  -2   3  15     2578.39     2481.66    189.57 o
  -1   3  15     1061.55     1058.40     57.06 o
   0   3  15     1763.59     1772.18     73.40 o
   1   3  15       13.79       65.09     21.85 o
   2   3  15      508.15      513.44     24.49 o
   3   3  15     2681.75     2719.39    175.68 o
   4   3  15     2501.82     2339.77     90.05 o
   5   3  15     1540.80     1411.25     68.81 o
   6   3  15      131.92      128.83     26.55 o
   7   3  15      814.37      753.71     23.94 o
   8   3  15      707.96      590.59     27.01 o
   9   3  15     3616.16     3508.09    187.28 o
  10   3  15      248.12      277.67     39.30 o
 -19   4  15        6.85      -27.69     27.69 o
 -18   4  15        1.65       13.98     29.20 o
 -17   4  15      173.67      257.46     22.28 o
 -16   4  15       21.52       52.83     25.06 o
 -15   4  15      103.26      226.97     34.53 o
 -14   4  15       62.30      144.25     21.71 o
 -13   4  15       61.85       36.72     48.48 o
 -12   4  15      477.11      488.88     44.09 o
 -11   4  15      229.72      312.33     22.68 o
 -10   4  15      173.25      134.71     21.82 o
  -9   4  15      100.04      134.54     19.34 o
  -8   4  15     2504.99     2560.39    214.16 o
  -7   4  15      502.53      414.59     25.94 o
  -6   4  15     1539.04     1658.57    122.11 o
  -5   4  15      836.55      957.42     28.35 o
  -4   4  15     1140.58     1106.92     35.91 o
  -3   4  15      759.74      869.77    145.98 o
  -2   4  15      487.95      523.12     31.56 o
  -1   4  15      256.88      263.25     26.02 o
   0   4  15      349.85      394.15     31.54 o
   1   4  15     4461.57     4673.54    427.58 o
   2   4  15      726.98      726.17     34.89 o
   3   4  15      164.91      269.24    115.83 o
   4   4  15      574.31      570.85    107.09 o
   5   4  15     2375.01     2101.54    142.89 o
   6   4  15     2677.12     2422.49    197.64 o
   7   4  15     2149.09     1831.72    139.67 o
   8   4  15      513.37      357.60     37.29 o
   9   4  15        1.99       -2.63     22.94 o
 -18   5  15        5.70       -8.15     56.36 o
 -17   5  15        0.02       30.33     24.89 o
 -16   5  15       65.43       72.88     21.88 o
 -15   5  15      177.51      209.62     25.64 o
 -14   5  15      174.92      166.98     25.30 o
 -13   5  15      210.36      190.41     26.92 o
 -12   5  15       69.30       79.28     18.25 o
 -11   5  15       39.35       87.71     23.49 o
 -10   5  15     1332.66     1269.03     53.82 o
  -9   5  15       45.55       43.26     30.51 o
  -8   5  15      152.56      185.97     62.82 o
  -7   5  15      173.71      201.71     46.63 o
  -6   5  15     2104.43     2151.54    220.34 o
  -5   5  15     1386.24     1585.31    152.57 o
  -4   5  15     1808.67     1850.80     84.24 o
  -3   5  15      319.99      380.85     59.90 o
  -2   5  15      157.08      243.23     35.83 o
  -1   5  15     3200.27     3353.60    145.75 o
   0   5  15     2208.79     2496.86     97.12 o
   1   5  15     1537.48     1797.47    124.54 o
   2   5  15       75.91      118.70     40.24 o
   3   5  15      117.26      164.60     61.34 o
   4   5  15      493.30      479.56     87.91 o
   5   5  15      583.68      536.23     22.89 o
   6   5  15       33.99       41.73     30.51 o
   7   5  15        4.04       44.02     21.93 o
   8   5  15      401.42      291.79     30.33 o
 -17   6  15       14.17       23.77     22.21 o
 -16   6  15      175.14      246.54     64.82 o
 -15   6  15        3.59        0.76     34.05 o
 -14   6  15       17.67       18.79     23.26 o
 -13   6  15      197.96      244.79     18.93 o
 -12   6  15      504.43      508.03     38.34 o
 -11   6  15       35.36      104.76     35.20 o
 -10   6  15       62.50      159.70     24.87 o
  -9   6  15      399.95      530.91     43.21 o
  -8   6  15      372.38      334.29     22.56 o
  -7   6  15     1568.00     1674.99     26.45 o
  -6   6  15       39.68       34.25    108.93 o
  -5   6  15        3.49       13.11     25.23 o
  -4   6  15     2255.85     2135.16    116.34 o
  -3   6  15      468.38      443.31     50.59 o
  -2   6  15     1243.60     1284.21     33.74 o
  -1   6  15      443.96      450.89     26.85 o
   0   6  15      777.04      768.15     27.27 o
   1   6  15       45.97       82.81     21.85 o
   2   6  15     2495.00     2539.97    218.93 o
   3   6  15       11.34       55.42     25.40 o
   4   6  15       94.34      112.16     30.54 o
   5   6  15       80.68      166.44     89.31 o
   6   6  15      458.58      466.71     31.23 o
   7   6  15       60.03      136.34     64.77 o
 -15   7  15        4.14       28.52     35.60 o
 -14   7  15      162.75      169.91     29.17 o
 -13   7  15        1.09      -21.41     21.41 o
 -12   7  15        0.66       61.08     25.00 o
 -11   7  15       80.90       29.12     24.68 o
 -10   7  15      399.34      383.86     31.23 o
  -9   7  15      131.99      131.42     24.48 o
  -8   7  15      170.26      130.41     65.77 o
  -7   7  15        0.51       24.69     25.05 o
  -6   7  15      545.29      483.75     40.28 o
  -5   7  15      160.07      222.54    127.12 o
  -4   7  15       83.87      199.98     38.28 o
  -3   7  15      142.75       92.22     25.40 o
  -2   7  15      357.50      315.40     26.13 o
  -1   7  15       13.04       78.02     44.16 o
   0   7  15      303.15      333.23     77.57 o
   1   7  15       88.74      137.89     46.13 o
   2   7  15      996.96      888.66    119.95 o
   3   7  15      155.23      185.56     25.91 o
   4   7  15     1726.98     1583.77     75.80 o
   5   7  15       47.70       36.85     25.59 o
 -13   8  15        3.90       18.36     24.16 o
 -12   8  15      154.27      188.40     41.72 o
 -11   8  15        0.59       34.29     38.27 o
 -10   8  15       16.87       -8.98    100.09 o
  -9   8  15      200.89      176.41     31.21 o
  -8   8  15      740.21      634.25     57.98 o
  -7   8  15      107.12      132.71     36.81 o
  -6   8  15      381.01      338.65     37.81 o
  -5   8  15      480.52      636.05     97.24 o
  -4   8  15      629.82      602.16    118.88 o
  -3   8  15        0.98       14.97     25.78 o
  -2   8  15      638.31      764.59     49.12 o
  -1   8  15       72.96      113.13     82.93 o
   0   8  15      152.68      121.62     26.12 o
   1   8  15      377.75      297.17     37.81 o
   2   8  15      675.84      597.70     84.00 o
   3   8  15       83.49      141.21     90.29 o
  -8   9  15       22.41       22.08     22.20 o
  -7   9  15       29.72      -42.20     60.84 o
  -6   9  15      576.03      561.58     62.87 o
  -5   9  15        0.09       18.15     26.00 o
  -4   9  15      230.46      318.76     37.30 o
  -3   9  15        0.35       65.53     32.26 o
  -2   9  15      287.90      300.67     87.38 o
 -20   0  16      150.86      206.67     42.21 o
 -18   0  16       30.07       71.79     25.78 o
 -16   0  16      256.07      373.84    104.56 o
 -14   0  16       24.90       10.79     46.12 o
 -12   0  16      630.89      688.85     49.13 o
 -10   0  16     2179.75     2486.38     54.24 o
  -8   0  16      450.28      453.84     47.15 o
  -6   0  16     4561.76     4232.56    898.37 o
  -4   0  16        8.61      148.49     61.33 o
  -2   0  16     2398.81     2381.05    262.02 o
   0   0  16       43.27       28.41     40.24 o
   2   0  16     8113.03     7570.16    217.25 o
   4   0  16     3544.66     3145.92     39.85 o
   6   0  16     1881.81     1929.02     66.49 o
   8   0  16     6538.28     6186.87     52.16 o
  10   0  16      215.42      201.79     31.58 o
 -20   1  16        0.29       45.48     20.47 o
 -19   1  16        0.30      -13.74     20.05 o
 -18   1  16      304.95      407.77     45.69 o
 -17   1  16       35.85       64.17     26.24 o
 -16   1  16       34.56       71.39     25.84 o
 -15   1  16      100.39      190.30     27.04 o
 -14   1  16      679.25      762.37    193.92 o
 -13   1  16       93.69       96.45     26.08 o
 -12   1  16      742.63      936.25     34.06 o
 -11   1  16      193.22      283.91     32.27 o
 -10   1  16     1390.40     1491.24     45.78 o
  -9   1  16     1709.18     1604.46    168.47 o
  -8   1  16      843.16      823.62     68.75 o
  -7   1  16     1810.61     1884.62    181.83 o
  -6   1  16      256.94      273.91     39.57 o
  -5   1  16        4.88       62.36     22.17 o
  -4   1  16     3804.39     3400.96    368.19 o
  -3   1  16      560.84      515.27     65.52 o
  -2   1  16       42.31       79.64     24.79 o
  -1   1  16      773.07      689.04     32.64 o
   0   1  16     4304.67     4142.15    130.12 o
   1   1  16      397.45      395.49     21.83 o
   2   1  16     1581.43     1568.33     75.09 o
   3   1  16      226.10      278.41     22.19 o
   4   1  16      846.33      780.13     30.65 o
   5   1  16      116.21      155.48     21.46 o
   6   1  16     2208.84     2067.33     26.10 o
   7   1  16        6.23       43.54     21.71 o
   8   1  16      204.13      247.80     20.35 o
   9   1  16       60.39       67.38     20.21 o
  10   1  16     1306.19     1121.23     33.82 o
 -20   2  16       69.51      106.52     20.56 o
 -19   2  16        1.35        8.53     36.01 o
 -18   2  16        3.02        1.78     46.91 o
 -17   2  16       36.86       56.79     30.50 o
 -16   2  16      486.35      608.06     27.39 o
 -15   2  16      151.56      244.81     26.24 o
 -14   2  16       97.82      108.15     26.02 o
 -13   2  16        0.82       22.09     25.63 o
 -12   2  16      843.25      835.23     62.47 o
 -11   2  16       57.32       79.30     26.43 o
 -10   2  16     1837.33     1674.58    100.13 o
  -9   2  16       33.58       38.34     17.41 o
  -8   2  16      698.44      645.38     59.40 o
  -7   2  16      289.95      301.52     25.91 o
  -6   2  16     5634.79     6084.22    348.32 o
  -5   2  16        4.47       -7.64     27.78 o
  -4   2  16        7.42       89.31     28.45 o
  -3   2  16      573.49      610.73     64.51 o
  -2   2  16     5564.82     5231.56    544.74 o
  -1   2  16     1392.26     1393.12    113.67 o
   0   2  16     3455.00     3240.90    235.24 o
   1   2  16       10.92       12.18     20.57 o
   2   2  16      389.95      389.57     24.23 o
   3   2  16      356.43      384.28     24.10 o
   4   2  16     1299.82     1165.34     28.69 o
   5   2  16      129.69      127.71     22.58 o
   6   2  16       73.90      107.92     24.73 o
   7   2  16       64.84       70.79     26.55 o
   8   2  16      590.10      540.45     26.65 o
   9   2  16        2.03       40.77     25.28 o
 -19   3  16       47.39      118.91     53.93 o
 -18   3  16       76.82      149.02     25.25 o
 -17   3  16       54.77       71.70     26.05 o
 -16   3  16        7.31      -22.11     22.36 o
 -15   3  16        8.11       56.29     45.19 o
 -14   3  16      475.55      568.99     50.77 o
 -13   3  16      125.94      149.14     25.23 o
 -12   3  16      240.80      254.64     33.93 o
 -11   3  16       48.11       93.83     19.80 o
 -10   3  16     1060.68      987.14     58.35 o
  -9   3  16       13.51      -24.58     25.64 o
  -8   3  16     2356.13     2343.52    164.75 o
  -7   3  16      141.86      184.27     25.91 o
  -6   3  16        8.97      -17.93     25.69 o
  -5   3  16     1952.45     1937.18     35.53 o
  -4   3  16      880.29      876.62     80.14 o
  -3   3  16       38.57        0.27     31.40 o
  -2   3  16       44.80       84.59     31.13 o
  -1   3  16     2001.86     1942.84    155.74 o
   0   3  16     1312.40     1383.44     64.95 o
   1   3  16     2757.51     2742.15    299.60 o
   2   3  16       38.23       62.85     24.51 o
   3   3  16       10.36       42.81     27.60 o
   4   3  16     2132.51     2082.96    102.32 o
   5   3  16     1079.16      974.41     25.65 o
   6   3  16     2794.31     2631.80    145.67 o
   7   3  16      325.68      268.76     22.80 o
   8   3  16       37.65       32.56     22.60 o
   9   3  16      308.93      272.48     28.17 o
 -19   4  16        5.83      -20.37     35.10 o
 -18   4  16       29.45       22.29     26.02 o
 -17   4  16       14.57       16.67     43.02 o
 -16   4  16       62.63       76.72     44.60 o
 -15   4  16       47.14       79.04     23.24 o
 -14   4  16       65.40       95.37     21.86 o
 -13   4  16      137.42      164.40     38.75 o
 -12   4  16      185.90      123.77     18.82 o
 -11   4  16      984.94     1070.82     54.50 o
 -10   4  16      200.14      209.44     24.16 o
  -9   4  16       89.83      179.12     20.03 o
  -8   4  16      273.63      301.97     30.89 o
  -7   4  16     1064.05     1037.56     33.93 o
  -6   4  16      704.60      711.54     38.33 o
  -5   4  16     1484.29     1413.17    154.08 o
  -4   4  16      301.04      367.20     38.79 o
  -3   4  16       11.57       30.26     40.72 o
  -2   4  16     1721.66     1931.60     30.52 o
  -1   4  16      314.03      352.39     64.32 o
   0   4  16        7.67       67.05     31.52 o
   1   4  16      375.37      435.12     35.85 o
   2   4  16     2688.10     2457.74    234.35 o
   3   4  16     1020.22     1041.97     27.88 o
   4   4  16     1699.62     1593.21    108.31 o
   5   4  16        1.75       -1.32     22.64 o
   6   4  16      323.60      326.27     42.80 o
   7   4  16     1396.62     1207.99     68.16 o
   8   4  16     1988.05     1732.94    128.67 o
 -18   5  16       31.47       85.95     36.45 o
 -17   5  16       28.39       -4.54     21.89 o
 -16   5  16       23.89       29.60     25.45 o
 -15   5  16       93.04       98.34     26.74 o
 -14   5  16      100.04      125.55     27.39 o
 -13   5  16      349.49      308.32     24.66 o
 -12   5  16       90.16       78.54     22.09 o
 -11   5  16       14.18       39.64     24.75 o
 -10   5  16       29.57       44.16     19.20 o
  -9   5  16     1535.10     1377.37     48.73 o
  -8   5  16      161.66      239.99     95.71 o
  -7   5  16      447.48      492.87     62.86 o
  -6   5  16      662.02      705.84    114.97 o
  -5   5  16     1374.27     1531.13     76.27 o
  -4   5  16     1070.00     1159.18     34.06 o
  -3   5  16     1192.83     1159.91    118.05 o
  -2   5  16       35.68       72.19     53.97 o
  -1   5  16        6.05       18.64     90.28 o
   0   5  16     1639.56     1508.45    128.98 o
   1   5  16      933.44      951.87     27.80 o
   2   5  16     1012.67     1013.45     33.67 o
   3   5  16       38.78      104.24     28.95 o
   4   5  16       30.70        2.21     22.17 o
   5   5  16      353.56      337.36     62.84 o
   6   5  16      193.44      152.54     44.66 o
   7   5  16       18.51      -25.40     25.40 o
 -16   6  16       22.30        3.66     34.53 o
 -15   6  16      262.84      250.79     48.24 o
 -14   6  16       11.68       16.48     28.88 o
 -13   6  16       47.79       30.60     24.15 o
 -12   6  16      373.61      455.29     26.73 o
 -11   6  16      393.81      342.91     99.19 o
 -10   6  16      269.42      314.99     35.84 o
  -9   6  16       23.34       41.97     52.99 o
  -8   6  16      161.76      193.48     87.36 o
  -7   6  16      232.92      219.67     25.97 o
  -6   6  16      935.59      910.36     28.72 o
  -5   6  16      227.75      200.98     27.49 o
  -4   6  16      242.05      366.79     57.43 o
  -3   6  16     1240.78     1263.60    141.66 o
  -2   6  16       68.92      103.74    121.20 o
  -1   6  16     1723.72     1723.36     34.79 o
   0   6  16      114.20       97.68     28.95 o
   1   6  16       14.93       77.87     63.29 o
   2   6  16       10.90       98.67     70.65 o
   3   6  16      907.58      754.72     96.33 o
   4   6  16       40.40      -15.94     21.85 o
   5   6  16      128.04      131.81     25.23 o
   6   6  16       46.39       63.35     31.20 o
 -14   7  16       14.28      -18.83     28.03 o
 -13   7  16      105.37       78.81     25.85 o
 -12   7  16        7.40      -24.48     24.48 o
 -11   7  16        2.33       69.97     24.87 o
 -10   7  16       46.13       34.45     51.52 o
  -9   7  16      399.53      324.52     25.93 o
  -8   7  16      194.98      174.03     74.11 o
  -7   7  16       20.09       59.76     39.74 o
  -6   7  16       39.17      132.80     25.02 o
  -5   7  16      494.69      395.23     35.36 o
  -4   7  16        3.41       25.51     30.53 o
  -3   7  16       49.84      194.29     25.59 o
  -2   7  16        0.32       66.40     59.86 o
  -1   7  16      534.34      439.18     27.06 o
   0   7  16       11.24      -23.31     65.75 o
   1   7  16      838.00      643.16     74.20 o
   2   7  16       47.17      -24.96     36.31 o
   3   7  16      175.37      188.24     25.79 o
   4   7  16      174.66       84.78     78.04 o
 -11   8  16      344.75      300.09     44.19 o
 -10   8  16       26.22       89.30     30.53 o
  -9   8  16       12.35       61.63     31.20 o
  -8   8  16       21.70       79.19     30.87 o
  -7   8  16      418.61      358.64     36.34 o
  -6   8  16       64.45       95.83     25.59 o
  -5   8  16      493.70      415.92     72.68 o
  -4   8  16      315.56      369.56     55.48 o
  -3   8  16      179.35      224.05     82.46 o
  -2   8  16      283.97      307.55     52.04 o
  -1   8  16      424.62      469.26     37.32 o
   0   8  16        5.48      -63.29     63.29 o
   1   8  16       64.77      204.13     45.14 o
 -19   0  17      100.82      243.23     32.62 o
 -17   0  17       15.81       -2.34     41.21 o
 -15   0  17      198.31      295.48     46.14 o
 -13   0  17      343.34      382.98     48.12 o
 -11   0  17      843.48      916.25     49.16 o
  -9   0  17     1445.93     1449.18     52.18 o
  -7   0  17      191.11      217.92     57.92 o
  -5   0  17     2022.28     1796.38    271.60 o
  -3   0  17      156.79      186.91     43.68 o
  -1   0  17     3585.31     3355.30    216.62 o
   1   0  17      249.69      293.01     31.91 o
   3   0  17     4374.46     4059.66     80.20 o
   5   0  17     5906.76     5209.21    230.32 o
   7   0  17       19.85       43.72     31.20 o
 -20   1  17        0.03      -11.50     19.77 o
 -19   1  17       14.66       86.78     18.72 o
 -18   1  17        2.75       -6.18     24.22 o
 -17   1  17      151.66      259.04     46.48 o
 -16   1  17        0.80       11.39     32.52 o
 -15   1  17      132.44      201.97     26.81 o
 -14   1  17      148.84      313.95     26.18 o
 -13   1  17      345.92      360.61    109.43 o
 -12   1  17      485.75      584.39     52.06 o
 -11   1  17      294.13      362.08     32.63 o
 -10   1  17       58.74       40.29     71.64 o
  -9   1  17      134.69      169.90     26.27 o
  -8   1  17      356.44      405.03     60.09 o
  -7   1  17     1245.93     1256.98    188.73 o
  -6   1  17     1763.20     1697.51    149.80 o
  -5   1  17      112.10      126.38     23.90 o
  -4   1  17      717.28      683.58     34.20 o
  -3   1  17     2999.10     2802.86    170.41 o
  -2   1  17       75.12      119.30     22.18 o
  -1   1  17     1587.90     1445.53     58.25 o
   0   1  17       43.71       43.08     26.49 o
   1   1  17     2097.90     1881.35     44.67 o
   2   1  17       97.19      144.54     21.33 o
   3   1  17     2521.13     2273.82     42.76 o
   4   1  17      175.35      241.99     21.94 o
   5   1  17      307.63      307.78     20.22 o
   6   1  17      287.92      267.54     23.20 o
   7   1  17     1499.34     1265.05     29.69 o
   8   1  17       48.13       65.19     39.65 o
 -19   2  17      113.78      146.23     36.55 o
 -18   2  17       45.18       92.90     50.12 o
 -17   2  17        1.28       21.78     26.02 o
 -16   2  17        9.30       43.84     22.47 o
 -15   2  17      459.82      494.54     21.88 o
 -14   2  17       21.38       76.58     43.94 o
 -13   2  17      607.91      563.87     25.45 o
 -12   2  17      103.28      163.75     22.73 o
 -11   2  17      501.68      634.86     35.60 o
 -10   2  17       38.02       39.08     21.96 o
  -9   2  17     1295.91     1251.50    234.66 o
  -8   2  17       50.40       89.73     21.86 o
  -7   2  17      124.55      154.16     47.90 o
  -6   2  17      186.18      236.96     24.44 o
  -5   2  17     3691.86     3596.74    165.80 o
  -4   2  17      170.39      253.58     33.39 o
  -3   2  17      338.56      330.29     27.59 o
  -2   2  17      254.50      331.15     61.30 o
  -1   2  17     1958.09     1709.22    135.27 o
   0   2  17      958.53      895.59     51.80 o
   1   2  17     1840.42     1577.05     81.44 o
   2   2  17       53.56       43.89     23.57 o
   3   2  17       31.25        5.09     23.56 o
   4   2  17       62.63       55.53     25.98 o
   5   2  17      480.12      521.96     27.97 o
   6   2  17        3.02      -10.30     25.56 o
   7   2  17      332.08      350.43     27.72 o
   8   2  17       63.29       46.98     22.26 o
 -19   3  17        6.99      199.47     93.51 o
 -18   3  17       10.67       66.42     50.73 o
 -17   3  17       84.94      119.31     26.25 o
 -16   3  17      154.11      148.13     22.92 o
 -15   3  17        6.48       13.15     25.30 o
 -14   3  17       19.23       56.42     25.63 o
 -13   3  17      346.00      371.73     26.60 o
 -12   3  17       55.94       84.52     26.63 o
 -11   3  17      581.63      576.53     46.37 o
 -10   3  17        2.98       32.27     22.37 o
  -9   3  17      194.34      225.73     21.71 o
  -8   3  17       49.01       32.73     19.18 o
  -7   3  17     1134.23     1080.40     42.38 o
  -6   3  17        4.89       26.86     51.03 o
  -5   3  17      106.38       90.80     43.68 o
  -4   3  17     1654.39     1597.73    107.84 o
  -3   3  17      516.45      491.11     47.65 o
  -2   3  17      942.96      936.79     97.84 o
  -1   3  17      119.39      190.64     31.21 o
   0   3  17      140.93      144.24     25.91 o
   1   3  17     1612.63     1530.15     33.48 o
   2   3  17     1830.15     1716.87    248.21 o
   3   3  17     1005.54      956.54     54.74 o
   4   3  17      357.02      412.37     28.48 o
   5   3  17      838.11      944.24     41.16 o
   6   3  17      448.86      396.92     21.81 o
   7   3  17     2065.64     1804.61    130.49 o
 -18   4  17       16.82       34.22     22.93 o
 -17   4  17        0.57       79.35     25.84 o
 -16   4  17       24.26       58.28     22.91 o
 -15   4  17       60.18      126.62     28.84 o
 -14   4  17       41.87       35.85     22.11 o
 -13   4  17       91.79       90.70     28.55 o
 -12   4  17       13.02       19.86     23.44 o
 -11   4  17      116.41      121.52     29.98 o
 -10   4  17      838.12      808.27     49.30 o
  -9   4  17      165.19      126.76     29.45 o
  -8   4  17      261.64      259.31     30.45 o
  -7   4  17       55.64       95.18     21.48 o
  -6   4  17      200.64      202.82     31.15 o
  -5   4  17      902.80      946.66    120.93 o
  -4   4  17      433.82      473.91     32.24 o
  -3   4  17       65.22       35.01     25.23 o
  -2   4  17       28.63       -3.07     94.21 o
  -1   4  17     1887.08     1958.85     85.71 o
   0   4  17      287.79      290.65     50.57 o
   1   4  17      350.13      363.68     34.37 o
   2   4  17      365.67      283.65     23.58 o
   3   4  17      871.26      861.89     74.21 o
   4   4  17     1314.42     1256.98     43.29 o
   5   4  17     1797.02     1459.10    106.83 o
   6   4  17      180.91      262.70     57.98 o
   7   4  17        1.35       36.76     22.00 o
 -17   5  17       84.65      138.08     28.24 o
 -16   5  17       88.55      103.17     23.86 o
 -15   5  17       24.72       27.69     33.36 o
 -14   5  17       43.39       90.80     27.40 o
 -13   5  17       30.30       57.90     18.79 o
 -12   5  17      593.16      605.78     51.19 o
 -11   5  17      105.09      133.62     25.20 o
 -10   5  17       62.50       72.28     21.48 o
  -9   5  17      149.36      197.38     25.47 o
  -8   5  17      663.45      632.44     82.54 o
  -7   5  17      121.00      152.66     45.64 o
  -6   5  17     1150.74     1114.85    161.80 o
  -5   5  17      209.95      188.39    102.10 o
  -4   5  17       73.39      150.11     56.43 o
  -3   5  17     1691.81     1624.90     63.02 o
  -2   5  17     1004.70     1094.47     82.60 o
  -1   5  17      612.82      607.98     27.79 o
   0   5  17       90.30      137.57     31.57 o
   1   5  17      202.70      188.64     26.12 o
   2   5  17      387.28      389.12     31.85 o
   3   5  17      743.25      689.54     97.28 o
   4   5  17       27.44       55.79     98.13 o
   5   5  17        3.81      -21.85     21.85 o
 -15   6  17       72.59       30.45     45.33 o
 -14   6  17      157.75      121.41     34.54 o
 -13   6  17       25.23       12.48     31.10 o
 -12   6  17       24.05       10.30     29.84 o
 -11   6  17      149.26      211.88     40.73 o
 -10   6  17       93.05      142.83     24.33 o
  -9   6  17      470.51      539.11     23.26 o
  -8   6  17        3.99       -5.31     24.48 o
  -7   6  17      105.68      178.23     25.40 o
  -6   6  17      756.42      719.82     70.27 o
  -5   6  17      223.88      180.76     41.23 o
  -4   6  17      188.71      260.68     76.57 o
  -3   6  17      360.47      381.36    106.54 o
  -2   6  17      427.23      410.06     31.94 o
  -1   6  17        5.59      -41.69     46.61 o
   0   6  17     1549.13     1382.72     29.79 o
   1   6  17        5.90       -7.32     25.05 o
   2   6  17       34.59       63.53     33.37 o
   3   6  17        9.45      121.31     31.57 o
   4   6  17      374.23      391.76     32.28 o
 -13   7  17       46.89       -4.91     54.47 o
 -12   7  17      147.08      145.25     25.40 o
 -11   7  17       29.81       -8.34     29.84 o
 -10   7  17        4.42       12.55     60.35 o
  -9   7  17        2.97       97.64     30.53 o
  -8   7  17      241.73      243.85     25.92 o
  -7   7  17       63.63      139.71     62.32 o
  -6   7  17      183.31      288.59     34.36 o
  -5   7  17        9.72      -30.87     30.87 o
  -4   7  17      213.42      225.24     76.08 o
  -3   7  17        2.75       84.02     31.20 o
  -2   7  17      353.89      305.51     79.05 o
  -1   7  17       29.17      -11.23     43.67 o
   0   7  17      219.40      137.83     33.87 o
   1   7  17       86.59      159.21     41.71 o
   2   7  17     1226.13     1142.70    157.36 o
  -9   8  17       67.15      -39.26     42.20 o
  -8   8  17       65.82      116.66     25.78 o
  -7   8  17       67.78       67.23     22.55 o
  -6   8  17      370.82      365.87     32.63 o
  -5   8  17        0.49      106.01    132.47 o
  -4   8  17      193.73      120.71     23.25 o
  -3   8  17       25.85       79.12     25.59 o
 -18   0  18       32.11      108.50     46.61 o
 -16   0  18       39.54       59.14     46.12 o
 -14   0  18      177.29      197.31     47.12 o
 -12   0  18      351.12      453.68     46.15 o
 -10   0  18      465.67      406.66     45.18 o
  -8   0  18     1070.32     1037.67     50.16 o
  -6   0  18       32.87      112.70     30.32 o
  -4   0  18     1658.70     1459.17    162.50 o
  -2   0  18       73.89      106.83     53.98 o
   0   0  18     2806.75     2458.56    108.58 o
   2   0  18     1949.32     1580.10     36.20 o
   4   0  18      911.67      859.26     87.98 o
   6   0  18     4099.01     3494.74    236.33 o
 -19   1  18        0.13       31.38     20.13 o
 -18   1  18       21.67       39.75     34.56 o
 -17   1  18       10.74       -9.49     22.93 o
 -16   1  18      134.23      185.22     40.42 o
 -15   1  18       22.37      -21.72     24.09 o
 -14   1  18       47.97       84.56     22.25 o
 -13   1  18       47.16       75.55     22.62 o
 -12   1  18       45.07       55.52     26.31 o
 -11   1  18      317.72      420.73     32.98 o
 -10   1  18      946.04      948.31     34.74 o
  -9   1  18      501.80      520.47     52.29 o
  -8   1  18      254.31      261.38     46.70 o
  -7   1  18       14.43       20.57     25.01 o
  -6   1  18     3005.07     2912.90    261.66 o
  -5   1  18      233.30      187.33     23.80 o
  -4   1  18       56.57       83.68     22.35 o
  -3   1  18      560.03      492.67     44.10 o
  -2   1  18     2339.32     2043.62    131.39 o
  -1   1  18      293.36      294.14     23.54 o
   0   1  18     1936.81     1712.30     50.61 o
   1   1  18      207.85      230.40     23.33 o
   2   1  18      697.05      591.49     21.72 o
   3   1  18       68.07      103.11     22.62 o
   4   1  18     1555.06     1338.00     24.96 o
   5   1  18       36.45       82.13     21.81 o
   6   1  18       72.94       40.45     22.32 o
   7   1  18      148.07      163.31     25.64 o
 -19   2  18        6.98       15.82     34.84 o
 -18   2  18      110.23      181.01     34.57 o
 -17   2  18        7.80       86.94     49.13 o
 -16   2  18      112.16      151.90     26.24 o
 -15   2  18       24.02       53.13     26.41 o
 -14   2  18      233.42      292.96     24.16 o
 -13   2  18       69.92       21.03     27.78 o
 -12   2  18      540.76      596.17     26.82 o
 -11   2  18        2.79       13.81     22.66 o
 -10   2  18       99.30      187.33     22.38 o
  -9   2  18       34.74       34.58     24.93 o
  -8   2  18     1095.33     1057.86    123.68 o
  -7   2  18       16.18       71.68     22.67 o
  -6   2  18       33.62       44.19     27.76 o
  -5   2  18      401.42      436.90     36.08 o
  -4   2  18     1999.37     1671.41     62.49 o
  -3   2  18      396.83      428.45     53.99 o
  -2   2  18     1210.21     1071.22    153.71 o
  -1   2  18        6.06       29.16     24.14 o
   0   2  18      258.89      246.24     21.63 o
   1   2  18      401.20      305.05     23.29 o
   2   2  18      902.20      769.13     43.42 o
   3   2  18      121.83      156.67     37.62 o
   4   2  18       46.63       37.93     26.68 o
   5   2  18       27.54       32.84     32.95 o
   6   2  18      400.87      378.00     27.73 o
   7   2  18       13.43        2.01     51.57 o
 -18   3  18       10.59       90.92     68.15 o
 -17   3  18        2.11      -28.86     28.86 o
 -16   3  18       69.17      142.36     22.59 o
 -15   3  18       44.44       11.73     22.70 o
 -14   3  18       22.44       10.18     36.69 o
 -13   3  18        9.16      -11.14     24.59 o
 -12   3  18      159.06      235.25     29.69 o
 -11   3  18        6.56       40.87     23.29 o
 -10   3  18      766.08      729.91     22.84 o
  -9   3  18       38.46       73.25     20.88 o
  -8   3  18        1.72       32.40     25.98 o
  -7   3  18      357.09      334.82     78.07 o
  -6   3  18     1166.23     1008.56    173.13 o
  -5   3  18       35.56       48.19     59.86 o
  -4   3  18      146.97      116.72     30.83 o
  -3   3  18      790.33      718.54    132.69 o
  -2   3  18      502.35      501.80     27.36 o
  -1   3  18     1815.30     1692.37     35.12 o
   0   3  18      226.40      230.84     25.24 o
   1   3  18        7.36       63.93     33.36 o
   2   3  18     1396.74     1258.71     83.64 o
   3   3  18      852.76      646.39    105.33 o
   4   3  18     1379.66     1192.61     99.52 o
   5   3  18      190.50      242.94     28.21 o
   6   3  18       58.62       94.94     27.14 o
 -17   4  18        2.69       -2.27     23.79 o
 -16   4  18       89.56      114.77     24.01 o
 -15   4  18       16.75      137.17     73.50 o
 -14   4  18       39.33       33.43     22.13 o
 -13   4  18      269.35      271.81     36.30 o
 -12   4  18       47.40       54.10     21.29 o
 -11   4  18        4.94       12.64     25.22 o
 -10   4  18       33.66       11.38     24.50 o
  -9   4  18      516.49      460.53     31.93 o
  -8   4  18      326.22      321.26     25.24 o
  -7   4  18      730.51      766.40     32.64 o
  -6   4  18      111.59      110.92     30.88 o
  -5   4  18       27.36        0.98     55.94 o
  -4   4  18      818.06      786.21     54.06 o
  -3   4  18      149.63      128.05     32.88 o
  -2   4  18       33.65       29.06     25.40 o
  -1   4  18        8.49      -25.96     25.96 o
   0   4  18     1108.30     1028.14     82.12 o
   1   4  18      521.31      469.54     32.25 o
   2   4  18     1004.43      870.66     57.52 o
   3   4  18        0.52        3.75     74.09 o
   4   4  18      204.55      187.44     26.12 o
   5   4  18      898.18      784.24     33.34 o
 -16   5  18       34.57       72.21     27.00 o
 -15   5  18      118.38      170.64     28.37 o
 -14   5  18       25.63       -1.44     37.35 o
 -13   5  18        6.67       35.82     20.94 o
 -12   5  18        4.14       12.38     83.90 o
 -11   5  18      385.77      377.34     48.12 o
 -10   5  18       17.38       65.55     34.35 o
  -9   5  18      209.37      167.69     58.90 o
  -8   5  18       89.48      127.48     31.21 o
  -7   5  18      143.24      212.14     26.63 o
  -6   5  18      551.29      566.36     34.38 o
  -5   5  18      684.03      742.46    123.81 o
  -4   5  18       22.02       93.44     26.01 o
  -3   5  18        2.97       24.16     33.36 o
  -2   5  18      709.80      690.43     32.64 o
  -1   5  18      500.07      434.76     26.65 o
   0   5  18      934.32      862.91     55.54 o
   1   5  18        0.06       26.95     25.69 o
   2   5  18        6.69       23.65     57.41 o
   3   5  18      318.01      231.03     22.88 o
   4   5  18      118.56       89.00     58.40 o
 -14   6  18       67.44      141.45     33.66 o
 -13   6  18       96.03       30.71     31.21 o
 -12   6  18      101.21      112.90     54.47 o
 -11   6  18       20.12       51.19     69.67 o
 -10   6  18        2.75       89.25     30.18 o
  -9   6  18      133.37      172.32     59.38 o
  -8   6  18      307.27      312.75     25.79 o
  -7   6  18       41.06      109.18     24.87 o
  -6   6  18       85.96       60.54     24.82 o
  -5   6  18      475.79      441.20     78.57 o
  -4   6  18        8.49       15.21     33.85 o
  -3   6  18      657.98      557.90     40.28 o
  -2   6  18       30.86       20.48     51.03 o
  -1   6  18        1.53        2.94     43.67 o
   0   6  18        3.62      -21.08     25.19 o
   1   6  18      770.77      597.20     49.63 o
   2   6  18        4.36      -74.68    127.08 o
 -11   7  18      159.06      250.57     30.19 o
 -10   7  18       33.93      -28.41     33.86 o
  -9   7  18       31.98       44.17    109.91 o
  -8   7  18        5.82       65.61     21.85 o
  -7   7  18      162.74      213.35     21.86 o
  -6   7  18       16.73       56.92     62.80 o
  -5   7  18      183.14      267.30     86.38 o
  -4   7  18       18.32       30.28     32.87 o
  -3   7  18      212.31       92.41    100.62 o
  -2   7  18        1.32      101.28     30.87 o
  -1   7  18      566.05      490.29     28.29 o
 -17   0  19       53.65       17.54     34.84 o
 -15   0  19       26.82       -8.83     47.10 o
 -13   0  19      148.15      312.14     46.13 o
 -11   0  19      441.51      493.05     48.13 o
  -9   0  19       27.14       31.40     45.14 o
  -7   0  19     1170.91      969.77    235.60 o
  -5   0  19       21.80       65.33     29.19 o
  -3   0  19     1127.59      979.56    153.44 o
  -1   0  19      522.36      495.25     84.97 o
   1   0  19     2135.69     1624.65     84.75 o
   3   0  19     2880.21     2352.67     50.32 o
   5   0  19        6.02       45.53     35.33 o
 -18   1  19        0.08       30.05     20.71 o
 -17   1  19       16.34      -26.69     37.98 o
 -16   1  19       23.82       85.13     36.26 o
 -15   1  19      134.74      199.21     43.72 o
 -14   1  19       39.03      131.39     38.66 o
 -13   1  19      548.88      465.56    157.93 o
 -12   1  19       35.68       10.30     31.92 o
 -11   1  19      228.36      229.76     56.45 o
 -10   1  19      144.13      159.16     44.17 o
  -9   1  19      884.37      912.30     35.10 o
  -8   1  19      406.73      377.12     34.03 o
  -7   1  19       46.75       84.43     26.36 o
  -6   1  19      336.92      371.61     28.83 o
  -5   1  19     1712.57     1525.47    123.95 o
  -4   1  19       12.51       30.51     22.03 o
  -3   1  19      560.69      491.59     36.87 o
  -2   1  19       35.68       53.61     23.93 o
  -1   1  19      987.88      880.47     40.16 o
   0   1  19       90.63       88.42     22.61 o
   1   1  19     1349.25     1205.28     29.11 o
   2   1  19      235.49      287.85     23.20 o
   3   1  19      144.85      114.32     22.18 o
   4   1  19      188.31      196.85     22.80 o
   5   1  19     1251.46     1049.39     35.63 o
 -18   2  19        0.14        8.46     26.86 o
 -17   2  19      147.84      218.25     27.37 o
 -16   2  19       67.38      116.82     36.09 o
 -15   2  19       89.45      131.69     23.45 o
 -14   2  19       10.10       55.54     26.03 o
 -13   2  19       33.35      115.71     29.12 o
 -12   2  19       31.72       44.95     29.54 o
 -11   2  19      527.69      531.99     30.76 o
 -10   2  19        0.61      -16.74     22.39 o
  -9   2  19       10.54       36.85     19.32 o
  -8   2  19      100.37      104.95     30.32 o
  -7   2  19      948.48      893.98     76.19 o
  -6   2  19       55.61       93.67     23.27 o
  -5   2  19      120.39      186.51     35.86 o
  -4   2  19      196.67      156.91     24.23 o
  -3   2  19      687.48      551.99     29.81 o
  -2   2  19      454.60      459.08     31.81 o
  -1   2  19     1187.09      965.65     61.33 o
   0   2  19       53.11       41.40     24.30 o
   1   2  19      136.94      172.06     24.37 o
   2   2  19      153.94      134.00     26.89 o
   3   2  19      467.30      424.74     27.40 o
   4   2  19       54.92       88.94     37.39 o
   5   2  19      116.83      124.19     57.03 o
 -17   3  19        2.69       40.14     43.27 o
 -16   3  19        3.02      -30.94     51.47 o
 -15   3  19       95.14      182.21     46.65 o
 -14   3  19        2.24       61.91     28.93 o
 -13   3  19      313.41      401.70     29.14 o
 -12   3  19        9.22       25.36     23.88 o
 -11   3  19      186.01      137.40     25.65 o
 -10   3  19       56.02       24.63     28.90 o
  -9   3  19      723.36      740.98     50.78 o
  -8   3  19       28.10       65.04     30.13 o
  -7   3  19      212.68      191.30     53.99 o
  -6   3  19      425.14      378.11     68.75 o
  -5   3  19      413.03      368.55    117.85 o
  -4   3  19      576.15      499.28     48.14 o
  -3   3  19       96.85       51.08     31.21 o
  -2   3  19       74.27      108.99     30.51 o
  -1   3  19      689.16      643.98     32.95 o
   0   3  19     1153.67     1061.11    107.69 o
   1   3  19      318.81      400.35    153.66 o
   2   3  19      237.09      184.14     31.53 o
   3   3  19      438.00      396.06     27.35 o
   4   3  19      110.58       78.47     23.96 o
 -16   4  19       58.96      114.99     30.32 o
 -15   4  19        1.97      -45.21     53.44 o
 -14   4  19        2.88       44.09     39.07 o
 -13   4  19        6.36       30.91     30.82 o
 -12   4  19      352.32      371.48     20.67 o
 -11   4  19      146.56      113.69     38.28 o
 -10   4  19      132.40      143.13     81.96 o
  -9   4  19      173.17      170.36     25.20 o
  -8   4  19      171.25      184.81     24.50 o
  -7   4  19      393.38      442.54     59.90 o
  -6   4  19      368.66      307.32     79.54 o
  -5   4  19       10.94       26.34     21.48 o
  -4   4  19        7.84      101.61     50.54 o
  -3   4  19      757.10      753.10     79.11 o
  -2   4  19      138.34      225.97     56.93 o
  -1   4  19      472.87      512.82     61.88 o
   0   4  19       47.66       64.41     25.40 o
   1   4  19      529.48      438.66     32.29 o
   2   4  19      939.46      767.29     97.32 o
   3   4  19     1303.41     1037.11     86.56 o
 -14   5  19      138.01       98.13     40.49 o
 -13   5  19       70.35      111.96     33.37 o
 -12   5  19       27.82       80.18     29.44 o
 -11   5  19       50.86       62.35     41.71 o
 -10   5  19      172.37      184.49     30.83 o
  -9   5  19       77.07      145.97     50.05 o
  -8   5  19      255.70      260.09     31.22 o
  -7   5  19       18.02       31.10     52.50 o
  -6   5  19       11.42       69.42     30.51 o
  -5   5  19      518.64      523.20     31.86 o
  -4   5  19      402.54      446.32     31.92 o
  -3   5  19      214.56      268.92     25.92 o
  -2   5  19        9.44        4.82     31.52 o
  -1   5  19      258.36      179.82     22.49 o
   0   5  19      215.38      222.71     51.54 o
   1   5  19      290.79      240.18     55.47 o
   2   5  19        2.94      -31.40     31.40 o
 -12   6  19       72.58        5.94     30.83 o
 -11   6  19      180.32      359.37     30.52 o
 -10   6  19       20.64      -38.49     67.71 o
  -9   6  19        0.46       20.40     25.40 o
  -8   6  19      189.73      124.72     48.10 o
  -7   6  19      102.77      135.22     30.18 o
  -6   6  19      138.77      222.52     57.42 o
  -5   6  19       80.08      190.51     82.44 o
  -4   6  19      245.89      197.85     25.92 o
  -3   6  19        3.13       39.30     25.19 o
  -2   6  19      774.09      623.73    119.89 o
  -1   6  19       13.00       37.98    100.09 o
 -16   0  20       43.22        4.54     24.53 o
 -14   0  20      121.71      156.06     48.09 o
 -12   0  20      301.14      338.74     48.11 o
 -10   0  20      431.83      361.42     46.16 o
  -8   0  20        0.17      -16.68     44.16 o
  -6   0  20      549.00      431.31     99.22 o
  -4   0  20      296.50      263.03     46.64 o
  -2   0  20     1017.09      801.67    148.96 o
   0   0  20     1219.66     1029.13     66.39 o
   2   0  20      430.25      319.87     32.98 o
   4   0  20     2294.80     1709.60     39.00 o
 -17   1  20        1.06       10.60     27.16 o
 -16   1  20      112.91       56.29     26.79 o
 -15   1  20        0.03        4.35     23.31 o
 -14   1  20       26.47        9.80     26.62 o
 -13   1  20      124.51      135.20     60.44 o
 -12   1  20      322.17      356.30     88.86 o
 -11   1  20       94.50      156.56     32.27 o
 -10   1  20       10.59       57.41     31.92 o
  -9   1  20        0.19       43.67     31.22 o
  -8   1  20      581.14      587.08     76.05 o
  -7   1  20      117.99      154.16     43.28 o
  -6   1  20       35.57       78.72     26.36 o
  -5   1  20      153.62      219.29     27.21 o
  -4   1  20     1542.53     1296.31    118.06 o
  -3   1  20      166.60      179.63     23.93 o
  -2   1  20      658.00      599.00     35.74 o
  -1   1  20       69.96       74.69     23.79 o
   0   1  20      501.00      425.03     23.83 o
   1   1  20       27.80       37.98     22.06 o
   2   1  20     1350.32     1122.20     36.35 o
   3   1  20       49.04       63.76     22.44 o
   4   1  20      121.92      108.03     32.60 o
 -16   2  20       47.46        6.88     26.80 o
 -15   2  20       13.49      -39.66     39.66 o
 -14   2  20      276.74      260.33     29.39 o
 -13   2  20        0.23      -32.38     32.38 o
 -12   2  20      106.27      154.18     28.37 o
 -11   2  20        2.55        9.79     28.74 o
 -10   2  20      222.34      230.82     23.08 o
  -9   2  20        2.49       26.97     17.95 o
  -8   2  20        5.66       37.73     18.31 o
  -7   2  20       56.73       54.40     50.56 o
  -6   2  20      409.93      313.25     36.35 o
  -5   2  20      269.05      242.77     28.87 o
  -4   2  20      594.44      557.42     45.94 o
  -3   2  20        6.06       15.08     27.89 o
  -2   2  20      286.68      296.63     33.58 o
  -1   2  20      275.56      248.59     27.79 o
   0   2  20      685.95      599.44     53.04 o
   1   2  20       99.15       98.45     27.99 o
   2   2  20       43.09       42.21     24.39 o
   3   2  20       30.31      -11.57     26.68 o
 -16   3  20       43.44       31.40     32.61 o
 -15   3  20       17.57       65.04     27.00 o
 -14   3  20       54.32       87.26     25.59 o
 -13   3  20       39.74       11.68     37.49 o
 -12   3  20      291.48      374.85     32.12 o
 -11   3  20        8.04       20.68     20.89 o
 -10   3  20        5.40       17.77     26.04 o
  -9   3  20      202.22      299.37     97.18 o
  -8   3  20      442.01      359.14     25.42 o
  -7   3  20       55.13      118.50     30.44 o
  -6   3  20       70.59       76.71     30.44 o
  -5   3  20      485.96      425.40     77.10 o
  -4   3  20      478.42      467.30     31.93 o
  -3   3  20      675.25      683.04    111.52 o
  -2   3  20       61.58       92.88     31.52 o
  -1   3  20       57.57       54.71     27.48 o
   0   3  20      499.83      464.78     32.29 o
   1   3  20      541.29      567.22     47.64 o
   2   3  20     1170.20     1000.47    201.60 o
 -14   4  20       67.04       66.68     25.47 o
 -13   4  20        0.41       22.47     32.14 o
 -12   4  20      180.55      158.86     38.44 o
 -11   4  20      156.31      183.69     31.90 o
 -10   4  20       53.54       23.42     31.89 o
  -9   4  20      192.03      111.63     35.83 o
  -8   4  20        9.75        2.35     30.83 o
  -7   4  20        4.50       35.18     77.03 o
  -6   4  20      289.82      342.54     59.40 o
  -5   4  20      299.09      233.15     44.67 o
  -4   4  20      190.04      210.89     31.21 o
  -3   4  20        1.10       38.27     48.08 o
  -2   4  20      567.87      604.01     84.48 o
  -1   4  20      259.73      165.98     32.40 o
   0   4  20      557.70      470.81     68.76 o
   1   4  20        1.16      -41.70     41.70 o
 -12   5  20       47.61      134.10     25.69 o
 -11   5  20       72.91       12.93     36.31 o
 -10   5  20        1.52      -39.15     64.27 o
  -9   5  20       96.01      137.75     25.47 o
  -8   5  20      202.81      200.74     28.47 o
  -7   5  20      244.73      249.17     43.69 o
  -6   5  20        0.46       45.25     38.27 o
  -5   5  20       21.86      -29.29     31.20 o
  -4   5  20      512.90      463.86     27.36 o
  -3   5  20      139.61      155.08     25.96 o
  -2   5  20      291.94      291.50    133.03 o
  -1   5  20        5.91      107.19     31.52 o
  -8   6  20       59.88       80.47     43.18 o
  -7   6  20       77.19       83.93     25.19 o
  -6   6  20        2.53       12.26     21.85 o
 -15   0  21       69.56       92.25     47.11 o
 -13   0  21      165.20      223.80     47.12 o
 -11   0  21       10.27      -19.63     47.10 o
  -9   0  21      702.05      723.21     49.13 o
  -7   0  21      169.39      110.92     47.12 o
  -5   0  21     1335.68     1089.64    217.92 o
  -3   0  21      145.59      111.93     31.90 o
  -1   0  21      576.78      505.38     61.89 o
   1   0  21     2252.52     1808.36    178.84 o
 -15   1  21       65.07       91.80     44.52 o
 -14   1  21        0.36        8.60     27.70 o
 -13   1  21       81.57      102.65     31.09 o
 -12   1  21       31.38       63.79     32.61 o
 -11   1  21       96.33       71.65     32.62 o
 -10   1  21      114.17      126.24     35.77 o
  -9   1  21        5.51      -33.77     44.16 o
  -8   1  21       79.54      122.28     25.41 o
  -7   1  21      537.45      426.82     36.00 o
  -6   1  21        0.37        5.44     21.01 o
  -5   1  21      308.16      292.14     46.16 o
  -4   1  21       19.70       55.66     27.09 o
  -3   1  21      394.98      345.94     32.03 o
  -2   1  21       45.37       49.59     20.04 o
  -1   1  21      802.27      624.34     37.31 o
   0   1  21      130.75      117.66     23.64 o
   1   1  21       90.12      106.07     24.01 o
 -15   2  21       24.74       35.85     27.36 o
 -14   2  21        1.37        1.74     31.51 o
 -13   2  21      156.21      135.59     28.97 o
 -12   2  21        9.67      -13.77     28.23 o
 -11   2  21        8.89       54.49     30.88 o
 -10   2  21       15.46       57.61     33.47 o
  -9   2  21      343.97      319.92     29.48 o
  -8   2  21       24.28        5.51     29.89 o
  -7   2  21      135.81      119.13     23.27 o
  -6   2  21       60.00       33.83     20.92 o
  -5   2  21      913.15      803.38     91.58 o
  -4   2  21      168.14      160.52     45.70 o
  -3   2  21      208.10      256.83     61.92 o
  -2   2  21       17.47       54.11     28.67 o
  -1   2  21       92.79      146.72     32.73 o
   0   2  21      121.69      139.34     31.57 o
   1   2  21      752.94      627.48     51.75 o
 -14   3  21        2.23      -17.27     36.73 o
 -13   3  21       57.37       57.58     25.94 o
 -12   3  21       24.69       60.98     26.57 o
 -11   3  21      113.81      113.45     22.04 o
 -10   3  21        2.05       14.79     64.76 o
  -9   3  21        6.13       25.39     30.82 o
  -8   3  21      136.24      130.89     25.03 o
  -7   3  21      166.47      152.07     57.91 o
  -6   3  21      307.54      287.85     56.46 o
  -5   3  21      116.84      102.18     31.53 o
  -4   3  21       22.26       12.31     27.48 o
  -3   3  21      157.29      147.94     47.12 o
  -2   3  21      560.92      467.13     64.83 o
  -1   3  21      259.17      209.84     52.03 o
   0   3  21      206.20      239.43     32.89 o
 -12   4  21       36.06       59.45     25.69 o
 -11   4  21        3.05       68.44     21.48 o
 -10   4  21       43.30       98.36     93.72 o
  -9   4  21      216.15      177.98     37.79 o
  -8   4  21      193.73      212.36     25.40 o
  -7   4  21       26.03       -0.08     55.94 o
  -6   4  21        0.99      -36.93     89.30 o
  -5   4  21      619.60      590.37    161.61 o
  -4   4  21       82.97       97.44     25.91 o
  -3   4  21      115.04      153.22     31.53 o
  -2   4  21       14.02       26.50     25.91 o
  -9   5  21       13.87       58.88     45.14 o
  -8   5  21        5.29       14.72     30.42 o
  -7   5  21      147.11      155.80     37.79 o
  -6   5  21      198.52      200.39     26.63 o
 -12   0  22      148.78      182.57     47.11 o
 -10   0  22       42.07       72.62     46.12 o
  -8   0  22      555.11      593.31     49.12 o
  -6   0  22      162.68      175.70     47.12 o
  -4   0  22      369.95      315.65     69.23 o
  -2   0  22      643.76      467.51     40.97 o
 -13   1  22       17.69       42.84     23.22 o
 -12   1  22        7.25       29.19     23.54 o
 -11   1  22        1.09       26.49     32.61 o
 -10   1  22      309.84      306.43     37.26 o
  -9   1  22       30.36       66.85     35.13 o
  -8   1  22       33.64       24.09     28.32 o
  -7   1  22       66.62       80.11     25.81 o
  -6   1  22      513.24      443.25     57.48 o
  -5   1  22       25.14       34.88     28.99 o
  -4   1  22      119.37       82.25     27.43 o
  -3   1  22       56.38       65.67     25.23 o
  -2   1  22       98.01      108.60     25.05 o
  -1   1  22        4.51       -1.79     35.83 o
 -12   2  22       65.70      124.78     31.03 o
 -11   2  22        0.56       39.31     31.08 o
 -10   2  22       43.60       95.32     31.47 o
  -9   2  22       30.03       36.64     21.14 o
  -8   2  22      306.47      298.23     25.39 o
  -7   2  22       35.11       18.54     23.51 o
  -6   2  22      112.50       62.28     24.72 o
  -5   2  22        7.62       17.72     24.88 o
  -4   2  22      213.93      185.97     42.21 o
  -3   2  22       92.70       97.62     28.88 o
  -2   2  22      402.71      371.55     32.61 o
 -10   3  22      204.95      198.50     31.84 o
  -9   3  22       22.05       79.33     30.51 o
  -8   3  22       49.12       57.72     34.35 o
  -7   3  22       69.44       14.81     22.48 o
  -6   3  22      154.84      136.16     48.59 o
  -5   3  22      386.47      282.00     32.15 o
  -4   3  22       14.35       32.81     39.25 o
  -9   0  23        5.01      -41.21     46.12 o
  -7   0  23      160.02      178.64     47.12 o
 
